# Supplementary material for: Computational analyses reveal fundamental properties of the AT structure related to thrombosis
Source: Bioinform Adv. 2022 Dec 23;3(1):vbac098. doi: 10.1093/bioadv/vbac098 (PMC9838315; doi:10.1093/bioadv/vbac098)
Supplement: vbac098_Supplementary_Data [file vbac098_supplementary_data.zip]

Archive with 7 entries (7 files):
- Supplementary Figure 3 - SIFT.pdf
- Supplementary Table 1 - AT protein structures.xlsx
- Supplementary Table 2 - AT network.xlsx
- Supplementary Table 3 - Centrality Measures.xlsx
- Supplementary Table 4 - Input datasets.xlsx
- Supplementary Figure 1 - Boxplots chain comparisons.pdf
- Supplementary Figure 2 - Polyphen2.pdf
