# Supplementary material for: Computational analyses reveal fundamental properties of the AT structure related to thrombosis
Source: Bioinform Adv. 2022 Dec 23;3(1):vbac098. doi: 10.1093/bioadv/vbac098 (PMC9838315; doi:10.1093/bioadv/vbac098)
Supplement: vbac098_Supplementary_Data [file vbac098_supplementary_data.zip › Supplementary Table 1 - AT protein structures.xlsx]

## Sheet: Definitions
	This is the Supplementary Table 1 of the manuscript “Protein Network Analysis Reveals Properties of AT Protein Architecture Related to Thrombosis”, By Lopes et al. 2022.
	Here, you will find the list of Antithrombin structures considered in the study, indicated by their Protein Data Bank ID. Moreover, we indicate the number of residues determined in these structures, as well as their resolutions.

## Sheet: Structures of AT
Structure	Residues	Resolution
1ath:B	362	3.2
1ath:A	389	3.2
4eb1:L	392	2.8
1ant:L	392	3
2ant:L	398	2.6
1br8:L	398	2.9
1ant:I	402	3
1e04:I	403	2.6
2beh:L	403	2.7
1br8:I	404	2.9
3evj:I	404	3
1jvq:L	406	2.6
1nq9:I	406	2.6
1lk6:L	406	2.8
1dzh:L	407	2.85
2znh:A	408	2.8
1r1l:L	409	2.7
1dzg:L	409	2.8
2hij:L	409	2.9
1sr5:A	409	3.1
1jvq:I	410	2.6
1oyh:L	410	2.62
1lk6:I	410	2.8
2b4x:L	410	2.8
4eb1:I	411	2.8
2hij:I	411	2.9
1tb6:I	412	2.5
1e04:L	412	2.6
2znh:B	412	2.8
1nq9:L	413	2.6
2beh:I	413	2.7
2b4x:I	413	2.8
1azx:L	414	2.9
2b5t:I	415	2.1
1oyh:I	416	2.62
1r1l:I	416	2.7
1e05:I	417	2.62
1e05:L	417	2.62
1dzh:I	417	2.85
1azx:I	417	2.9
3evj:L	417	3
2gd4:I	417	3.3
1e03:I	418	2.9
2gd4:C	418	3.3
3KCG:I	419	1.7
2ant:I	419	2.6
1t1f:A	419	2.75
1t1f:B	419	2.75
1t1f:C	419	2.75
1dzg:I	422	2.8
1e03:L	423	2.9
