# Supplementary material for: Computational analyses reveal fundamental properties of the AT structure related to thrombosis
Source: Bioinform Adv. 2022 Dec 23;3(1):vbac098. doi: 10.1093/bioadv/vbac098 (PMC9838315; doi:10.1093/bioadv/vbac098)
Supplement: vbac098_Supplementary_Data [file vbac098_supplementary_data.zip › Supplementary Table 2 - AT network.xlsx]

## Sheet: Definitions
	This is the Supplementary Table 2 of the manuscript “Protein Network Analysis Reveals Properties of AT Protein Architecture Related to Thrombosis”, By Lopes et al. 2022.
	Here, you will find the complete AT network, generated using the 2ANT structure as input.
	For the details about the processing, please refer to the Methods section of the manuscript, as well as the source code.
node1	The position of the first residue in the 2ANT structure.
node2	The position of the second residue in the 2ANT structure.
res1	The amino acid at the first position.
res2	The amino acid at the second position.
type	The type of interaction between the two residues (see below the meaning of each code).
score	A score quantifying the strenght and reliability of the interaction.
num_ints	The number of interactions occurring between the atoms of the two residues.
Meaning of the type of interactions between the residues of the network
cnt	Contact (two atoms of the residues are in contact to each other, i.e., they were both ‘touched’ by the probe of radius 0.5 Angstrom used by the RINerator program).
ovl	There was an overlap between the coordinates of the atoms of the two residues.
hbond	A hydrogen bond was formed between the atoms of two residues.
combi	A combination of more than one of those types of interactions.
mc_mc	An interaction between the main-chain and the main-chan atoms of both residues.
mc_sc	An interaction between the main-chain of the first residue and the side-chan atoms of the second residue.
sc_sc	An interaction between the side-chains of the atoms of two residues.
Details of the creation of thrombosis-specific networks
	For the thrombosis vs non-thrombosis analyses, we considered only the atomic interactions of the type "cnt:sc_sc", "cnt:mc_sc", "hbond:mc_sc", "hbond:sc_sc", "ovl:mc_mc", "comball_all".
	For the Type I vs Type II analyses, we used only the interactions "cnt:mc_sc", "ovl:mc_sc", "hbond:mc_mc".
	For the Type I + Type II PE vs Type II analyses, we considered the interactions "cnt:mc_sc", "ovl:sc_sc", "hbond:mc_sc", "hbond:mc_mc".
	Finally, for the analyses Type vs Type II (excluding PE), we considered the interactions "cnt:mc_sc", "ovl:sc_sc", "hbond:mc_sc", "hbond:mc_mc".

## Sheet: Complete AT network
node1	node2	res1	res2	type	score	num_ints
32	33	ASN	ARG	cnt:sc_sc	1.8921	5
32	33	ASN	ARG	cnt:mc_sc	1.9336	10
42	38	ASN	LEU	cnt:sc_sc	1.2392	2
42	110	ASN	PHE	cnt:sc_sc	1.3128	4
42	39	ASN	SER	cnt:mc_sc	1.8114	4
51	47	GLN	THR	cnt:mc_sc	0.5502	7
51	48	GLN	THR	cnt:mc_sc	1.7401	2
62	412	ASN	ARG	cnt:mc_sc	0.0415	1
62	413	ASN	VAL	cnt:mc_sc	0.1284	2
62	414	ASN	ALA	cnt:sc_sc	0.0711	3
83	337	ASN	LYS	cnt:sc_sc	1.2092	3
105	101	GLN	LYS	cnt:sc_sc	3.0474	17
114	110	ASN	PHE	cnt:sc_sc	0.3316	2
114	118	ASN	TYR	cnt:sc_sc	0.0294	1
131	72	ASN	THR	cnt:mc_sc	0.0171	1
131	72	ASN	THR	cnt:sc_sc	1.3691	6
131	76	ASN	MET	cnt:sc_sc	3.5135	15
158	160	GLN	LEU	cnt:sc_sc	3.1342	7
179	175	ASN	LYS	cnt:mc_sc	0.4359	3
179	176	ASN	TRP	cnt:mc_sc	0.6466	4
204	70	ASN	ILE	cnt:mc_sc	0.1317	1
204	356	ASN	HIS	cnt:sc_sc	0.2799	2
204	69	ASN	SER	cnt:mc_sc	0.2421	3
204	69	ASN	SER	cnt:sc_sc	1.859	6
220	217	ASN	SER	cnt:sc_sc	1.613	2
220	240	ASN	TYR	cnt:sc_sc	-1.6137	15
241	214	GLN	SER	cnt:mc_sc	3.0953	3
255	389	GLN	PHE	cnt:mc_sc	0.3864	2
255	247	GLN	TYR	cnt:sc_sc	3.3483	7
292	296	GLN	ASP	cnt:sc_sc	2.5267	6
321	49	GLN	PHE	cnt:sc_sc	4.7632	15
321	49	GLN	PHE	cnt:mc_sc	1.7882	4
323	319	GLN	LYS	cnt:sc_sc	3.5094	7
323	331	GLN	PHE	cnt:sc_sc	2.0061	4
363	365	ASN	GLU	cnt:sc_sc	0.0195	1
363	365	ASN	GLU	cnt:mc_sc	1.2826	2
363	366	ASN	GLY	cnt:mc_sc	0.2917	2
385	384	ASN	PRO	cnt:sc_sc	0.0186	2
392	225	ASN	LEU	cnt:mc_sc	-0.6494	3
392	227	ASN	TYR	cnt:sc_sc	0.1609	2
32	403	ASN	PRO	cnt:mc_sc	1.9057	3
62	414	ASN	ALA	cnt:mc_sc	-2.3959	5
87	23	GLN	TYR	cnt:sc_sc	-1.1	16
131	73	ASN	ALA	cnt:mc_sc	1.0604	6
146	143	GLN	GLU	cnt:mc_sc	0.4538	6
255	388	GLN	THR	cnt:mc_sc	0.4319	1
363	364	ASN	GLU	cnt:mc_sc	0.2602	3
383	385	ASN	ASN	cnt:sc_sc	-0.0668	3
62	415	ASN	ASN	cnt:mc_sc	-1.7701	4
105	109	GLN	PHE	cnt:sc_sc	-1.13	7
204	70	ASN	ILE	cnt:sc_sc	-4.3059	3
241	214	GLN	SER	cnt:sc_sc	-5.3119	7
321	53	GLN	LEU	cnt:sc_sc	-0.2217	7
321	325	GLN	MET	cnt:sc_sc	-5.2636	13
363	369	ASN	ALA	cnt:mc_sc	0.8682	4
62	415	ASN	ASN	ovl:mc_sc	-4.4496	1
62	414	ASN	ALA	ovl:mc_sc	-3.8419	1
87	23	GLN	TYR	ovl:sc_sc	-1.0101	1
204	70	ASN	ILE	ovl:sc_sc	-1.6817	2
241	214	GLN	SER	ovl:sc_sc	-10.4604	4
321	53	GLN	LEU	ovl:sc_sc	-1.1043	1
321	325	GLN	MET	ovl:sc_sc	-6.1133	3
32	403	ASN	PRO	hbond:mc_sc	0.1997	1
51	47	GLN	THR	hbond:mc_sc	0.0006	1
87	23	GLN	TYR	hbond:sc_sc	2.9349	4
105	109	GLN	PHE	hbond:sc_sc	3.1986	2
158	159	GLN	PRO	hbond:mc_sc	1.8793	1
204	69	ASN	SER	hbond:sc_sc	2.5233	1
241	214	GLN	SER	hbond:mc_sc	0.3558	2
241	214	GLN	SER	hbond:sc_sc	3.0934	3
255	388	GLN	THR	hbond:mc_sc	0.934	1
255	247	GLN	TYR	hbond:sc_sc	0.7275	1
321	49	GLN	PHE	hbond:mc_sc	0.1301	1
321	49	GLN	PHE	hbond:sc_sc	0.4042	2
363	369	ASN	ALA	hbond:mc_sc	2.9033	2
1	151	HIS	LEU	cnt:mc_mc	0.2197	1
1	9	HIS	THR	cnt:sc_sc	4.2739	22
1	111	HIS	ALA	cnt:sc_sc	-2.4262	10
1	111	HIS	ALA	cnt:mc_mc	0.0252	1
1	151	HIS	LEU	cnt:sc_sc	1.5233	7
1	2	HIS	GLY	cnt:mc_sc	0.9909	3
2	1	GLY	HIS	cnt:mc_mc	0.5019	1
2	4	GLY	PRO	cnt:mc_sc	0.1767	2
2	154	GLY	GLY	cnt:mc_sc	0.0174	2
2	154	GLY	GLY	cnt:mc_mc	0.0097	1
3	115	SER	CYS	cnt:mc_mc	0.7008	2
3	114	SER	ASN	cnt:mc_sc	-2.8809	3
3	115	SER	CYS	cnt:mc_sc	0.1571	3
3	118	SER	TYR	cnt:sc_sc	3.1454	12
3	4	SER	PRO	cnt:mc_sc	0.5617	4
3	114	SER	ASN	cnt:sc_sc	1.1375	2
4	6	PRO	ASP	cnt:mc_mc	0.2279	3
4	6	PRO	ASP	cnt:sc_sc	-2.3142	3
5	119	VAL	ARG	cnt:mc_sc	1.7958	4
5	4	VAL	PRO	cnt:mc_mc	0.8816	1
5	120	VAL	LYS	cnt:sc_sc	2.905	34
5	119	VAL	ARG	cnt:sc_sc	-4.9196	18
5	120	VAL	LYS	cnt:mc_sc	1.4779	9
5	6	VAL	ASP	cnt:mc_sc	0.9915	4
6	8	ASP	CYS	cnt:mc_mc	0.1295	3
7	9	ILE	THR	cnt:mc_mc	-0.5188	2
7	6	ILE	ASP	cnt:mc_mc	0.0073	1
7	9	ILE	THR	cnt:mc_sc	2.0134	4
7	9	ILE	THR	cnt:sc_sc	3.6168	6
7	6	ILE	ASP	cnt:sc_sc	0.0315	1
8	1	CYS	HIS	cnt:mc_sc	1.8007	11
8	9	CYS	THR	cnt:mc_sc	1.6486	3
8	10	CYS	ALA	cnt:mc_mc	0.1228	2
9	8	THR	CYS	cnt:mc_mc	0.7325	1
9	10	THR	ALA	cnt:mc_mc	0.5348	2
9	1	THR	HIS	cnt:mc_sc	0.9616	3
9	151	THR	LEU	cnt:sc_sc	1.4637	18
10	13	ALA	ARG	cnt:sc_sc	2.2992	9
11	10	LYS	ALA	cnt:mc_sc	1.671	2
11	12	LYS	PRO	cnt:sc_sc	-3.4546	10
11	12	LYS	PRO	cnt:mc_sc	2.0253	6
12	14	PRO	ASP	cnt:mc_mc	0.014	1
12	13	PRO	ARG	cnt:mc_sc	1.5802	8
12	14	PRO	ASP	cnt:mc_sc	1.9227	4
12	15	PRO	ILE	cnt:mc_sc	1.5993	4
12	15	PRO	ILE	cnt:sc_sc	-1.595	17
12	9	PRO	THR	cnt:mc_sc	1.7865	2
13	108	ARG	PHE	cnt:mc_sc	3.7841	9
13	108	ARG	PHE	cnt:sc_sc	4.4501	10
13	112	ARG	LYS	cnt:sc_sc	1.3445	6
14	16	ASP	PRO	cnt:mc_sc	0.8396	6
14	13	ASP	ARG	cnt:mc_sc	0.0156	2
15	16	ILE	PRO	cnt:mc_sc	-3.4854	7
15	14	ILE	ASP	cnt:mc_sc	-3.0053	5
16	104	PRO	ASP	cnt:mc_sc	0.1543	2
16	14	PRO	ASP	cnt:sc_sc	-0.9775	3
16	148	PRO	ILE	cnt:mc_sc	1.9936	5
16	104	PRO	ASP	cnt:sc_sc	-1.2133	8
17	144	MET	THR	cnt:sc_sc	0.655	7
17	18	MET	ASN	cnt:mc_sc	0.0045	1
18	19	ASN	PRO	cnt:sc_sc	2.0503	6
18	19	ASN	PRO	cnt:mc_sc	0.565	3
18	22	ASN	ILE	cnt:sc_sc	4.522	7
18	104	ASN	ASP	cnt:sc_sc	0.7653	3
19	18	PRO	ASN	cnt:mc_mc	0.9692	1
19	20	PRO	MET	cnt:mc_sc	-0.9443	8
19	21	PRO	CYS	cnt:mc_sc	0.0852	1
20	18	MET	ASN	cnt:mc_sc	3.0571	5
20	22	MET	ILE	cnt:mc_mc	1.4036	4
20	22	MET	ILE	cnt:mc_sc	1.6762	4
21	20	CYS	MET	cnt:mc_mc	0.135	2
21	22	CYS	ILE	cnt:mc_mc	0.9623	2
22	23	ILE	TYR	cnt:mc_sc	0.0065	1
22	103	ILE	SER	cnt:sc_sc	2.0837	2
23	24	TYR	ARG	cnt:mc_sc	-2.9957	8
23	24	TYR	ARG	cnt:sc_sc	3.9015	11
24	25	ARG	SER	cnt:mc_mc	0.3158	2
25	26	SER	PRO	cnt:mc_mc	1.1601	3
25	26	SER	PRO	cnt:sc_sc	0.0327	3
25	26	SER	PRO	cnt:mc_sc	-0.6405	2
26	28	PRO	LYS	cnt:mc_sc	1.208	4
26	29	PRO	LYS	cnt:mc_sc	3.3556	9
26	23	PRO	TYR	cnt:sc_sc	0.0031	1
27	28	GLU	LYS	cnt:mc_sc	4.7108	10
27	28	GLU	LYS	cnt:sc_sc	1.6494	3
29	28	LYS	LYS	cnt:mc_mc	1.2299	2
29	96	LYS	ASP	cnt:mc_mc	0.5713	1
29	97	LYS	THR	cnt:mc_mc	0.3897	6
29	97	LYS	THR	cnt:mc_sc	0.4364	5
29	44	LYS	ARG	cnt:sc_sc	2.8778	10
29	97	LYS	THR	cnt:sc_sc	2.6572	9
29	28	LYS	LYS	cnt:mc_sc	0.1756	2
30	116	ALA	ARG	cnt:mc_sc	0.6617	10
30	404	ALA	LEU	cnt:mc_sc	2.3071	6
30	116	ALA	ARG	cnt:sc_sc	0.9856	5
31	34	THR	ARG	cnt:sc_sc	6.9473	25
32	31	ASN	THR	cnt:mc_mc	0.6749	1
33	36	ARG	TRP	cnt:sc_sc	0.0586	2
34	109	ARG	PHE	cnt:sc_sc	2.5757	11
34	108	ARG	PHE	cnt:sc_sc	0.6596	7
34	35	ARG	VAL	cnt:mc_sc	0.1214	1
35	34	VAL	ARG	cnt:mc_mc	-0.1581	2
35	37	VAL	GLU	cnt:mc_mc	0.53	3
35	38	VAL	LEU	cnt:mc_mc	0.5363	4
35	31	VAL	THR	cnt:mc_sc	3.5396	5
35	36	VAL	TRP	cnt:mc_sc	0.2517	3
35	38	VAL	LEU	cnt:sc_sc	0.1167	10
35	113	VAL	LEU	cnt:sc_sc	6.3028	18
35	404	VAL	LEU	cnt:sc_sc	1.4458	6
35	113	VAL	LEU	cnt:mc_sc	0.3949	4
35	109	VAL	PHE	cnt:mc_sc	0.0472	2
36	39	TRP	SER	cnt:mc_sc	0.9873	4
36	35	TRP	VAL	cnt:mc_mc	1.0247	2
36	38	TRP	LEU	cnt:mc_mc	0.4714	2
36	39	TRP	SER	cnt:mc_mc	0.6486	3
36	40	TRP	LYS	cnt:sc_sc	1.1007	5
36	40	TRP	LYS	cnt:mc_sc	1.7796	7
36	405	TRP	ASN	cnt:sc_sc	2.7424	5
36	39	TRP	SER	cnt:sc_sc	-0.3833	4
36	37	TRP	GLU	cnt:mc_sc	0.1241	1
37	36	GLU	TRP	cnt:mc_mc	1.0676	1
37	39	GLU	SER	cnt:mc_mc	0.0492	1
37	40	GLU	LYS	cnt:mc_mc	0.0852	3
37	98	GLU	ILE	cnt:sc_sc	2.107	9
37	101	GLU	LYS	cnt:sc_sc	0.0282	2
37	99	GLU	SER	cnt:sc_sc	0.7742	6
37	40	GLU	LYS	cnt:mc_sc	-0.0025	3
37	38	GLU	LEU	cnt:mc_sc	0.0489	1
38	98	LEU	ILE	cnt:mc_sc	1.3045	8
38	37	LEU	GLU	cnt:mc_mc	0.955	1
38	40	LEU	LYS	cnt:mc_mc	0.8918	3
38	106	LEU	ILE	cnt:sc_sc	2.5122	5
38	109	LEU	PHE	cnt:mc_sc	0.6356	3
38	109	LEU	PHE	cnt:sc_sc	1.158	9
38	110	LEU	PHE	cnt:mc_sc	0.0565	5
38	113	LEU	LEU	cnt:sc_sc	3.6478	10
38	35	LEU	VAL	cnt:mc_sc	1.6923	2
38	39	LEU	SER	cnt:mc_sc	0.1346	2
38	110	LEU	PHE	cnt:sc_sc	4.4812	14
39	38	SER	LEU	cnt:mc_mc	1.0562	1
39	41	SER	ALA	cnt:mc_mc	0.0944	1
39	42	SER	ASN	cnt:mc_mc	0.0752	2
39	35	SER	VAL	cnt:mc_sc	0.0201	2
39	405	SER	ASN	cnt:mc_sc	1.4037	3
40	39	LYS	SER	cnt:mc_mc	0.8398	1
40	42	LYS	ASN	cnt:mc_mc	0.1269	1
40	44	LYS	ARG	cnt:sc_sc	1.3451	7
40	41	LYS	ALA	cnt:mc_sc	0.7986	1
41	38	ALA	LEU	cnt:mc_mc	0.3258	3
41	94	ALA	LYS	cnt:mc_sc	3.2607	8
41	40	ALA	LYS	cnt:mc_mc	0.3736	1
41	43	ALA	SER	cnt:mc_mc	0.6856	1
41	44	ALA	ARG	cnt:mc_mc	0.5512	3
41	44	ALA	ARG	cnt:mc_sc	1.1036	4
41	94	ALA	LYS	cnt:sc_sc	0.3481	3
41	38	ALA	LEU	cnt:mc_sc	2.7172	2
41	42	ALA	ASN	cnt:mc_sc	0.0486	2
42	44	ASN	ARG	cnt:mc_mc	0.3028	1
42	38	ASN	LEU	cnt:mc_sc	0.1133	2
42	43	ASN	SER	cnt:mc_sc	0.0047	1
43	42	SER	ASN	cnt:mc_mc	0.7057	1
43	45	SER	PHE	cnt:mc_mc	0.2772	1
43	46	SER	ALA	cnt:mc_mc	0.3382	4
43	46	SER	ALA	cnt:mc_sc	3.5412	8
43	288	SER	PRO	cnt:mc_sc	0.3623	3
43	39	SER	SER	cnt:mc_sc	0.708	2
43	40	SER	LYS	cnt:mc_sc	1.7677	2
43	44	SER	ARG	cnt:mc_sc	0.0013	1
43	288	SER	PRO	cnt:sc_sc	0.0741	1
44	288	ARG	PRO	cnt:mc_sc	1.2021	6
44	43	ARG	SER	cnt:mc_mc	0.88	1
44	46	ARG	ALA	cnt:mc_mc	0.4797	2
44	94	ARG	LYS	cnt:mc_sc	0.0081	1
44	94	ARG	LYS	cnt:sc_sc	2.7406	5
44	40	ARG	LYS	cnt:mc_sc	1.733	2
44	288	ARG	PRO	cnt:sc_sc	2.7007	4
44	47	ARG	THR	cnt:mc_sc	0.1905	3
44	45	ARG	PHE	cnt:mc_sc	0.0143	1
45	48	PHE	THR	cnt:mc_sc	2.0743	4
45	44	PHE	ARG	cnt:mc_mc	0.9351	1
45	47	PHE	THR	cnt:mc_mc	0.1899	1
45	46	PHE	ALA	cnt:mc_sc	0.0721	3
45	93	PHE	PHE	cnt:sc_sc	3.1682	9
45	93	PHE	PHE	cnt:mc_sc	1.3257	5
45	92	PHE	VAL	cnt:mc_sc	2.001	2
45	71	PHE	SER	cnt:sc_sc	0.4198	1
45	49	PHE	PHE	cnt:sc_sc	3.7513	8
45	70	PHE	ILE	cnt:sc_sc	5.2399	17
45	94	PHE	LYS	cnt:sc_sc	0.7537	2
45	42	PHE	ASN	cnt:mc_sc	1.7934	1
46	67	ALA	PRO	cnt:mc_sc	0.6129	3
46	48	ALA	THR	cnt:mc_mc	0.211	1
46	410	ALA	MET	cnt:mc_sc	0.0292	2
46	42	ALA	ASN	cnt:mc_sc	0.4918	3
46	67	ALA	PRO	cnt:sc_sc	3.0762	14
46	410	ALA	MET	cnt:sc_sc	2.8018	2
46	47	ALA	THR	cnt:mc_sc	0.7667	2
47	46	THR	ALA	cnt:mc_mc	0.802	1
47	288	THR	PRO	cnt:sc_sc	3.9691	8
47	50	THR	TYR	cnt:mc_sc	0.3247	3
47	410	THR	MET	cnt:mc_sc	0.0084	2
47	410	THR	MET	cnt:sc_sc	0.8043	4
47	43	THR	SER	cnt:mc_sc	2.4755	3
48	45	THR	PHE	cnt:mc_mc	0.4512	3
48	47	THR	THR	cnt:mc_mc	0.6259	1
48	50	THR	TYR	cnt:mc_mc	0.3687	2
48	44	THR	ARG	cnt:mc_sc	0.9874	2
48	49	THR	PHE	cnt:mc_sc	0.6322	4
49	48	PHE	THR	cnt:mc_mc	1.1057	1
49	51	PHE	GLN	cnt:mc_mc	0.036	1
49	45	PHE	PHE	cnt:mc_sc	1.8638	3
49	325	PHE	MET	cnt:sc_sc	0.5037	4
49	53	PHE	LEU	cnt:sc_sc	0.0173	3
49	65	PHE	LEU	cnt:sc_sc	0.2173	4
49	318	PHE	LEU	cnt:sc_sc	0.7416	4
49	50	PHE	TYR	cnt:mc_sc	0.0363	1
50	49	TYR	PHE	cnt:mc_mc	1.1112	1
50	52	TYR	HIS	cnt:mc_mc	0.5305	2
50	46	TYR	ALA	cnt:mc_sc	2.6397	5
50	410	TYR	MET	cnt:sc_sc	0.0721	17
50	51	TYR	GLN	cnt:mc_sc	0.227	3
50	54	TYR	ALA	cnt:sc_sc	0.8175	4
50	63	TYR	ILE	cnt:sc_sc	3.9314	14
50	411	TYR	GLY	cnt:sc_sc	0.0552	2
50	396	TYR	LEU	cnt:sc_sc	0.2086	5
50	53	TYR	LEU	cnt:mc_sc	1.7296	3
51	53	GLN	LEU	cnt:mc_mc	0.0969	1
51	52	GLN	HIS	cnt:mc_sc	0.6257	2
51	283	GLN	GLU	cnt:mc_sc	3.0338	4
52	51	HIS	GLN	cnt:mc_mc	0.856	1
52	54	HIS	ALA	cnt:mc_mc	0.1815	1
52	55	HIS	ASP	cnt:mc_mc	0.9628	4
52	48	HIS	THR	cnt:mc_sc	0.3161	2
52	325	HIS	MET	cnt:sc_sc	2.6124	22
52	321	HIS	GLN	cnt:sc_sc	2.1357	5
52	324	HIS	ASP	cnt:sc_sc	-0.0043	2
52	49	HIS	PHE	cnt:mc_sc	1.5593	2
52	53	HIS	LEU	cnt:mc_sc	0.7424	4
53	50	LEU	TYR	cnt:mc_mc	0.3032	2
53	52	LEU	HIS	cnt:mc_mc	1.1323	1
53	55	LEU	ASP	cnt:mc_mc	0.8647	3
53	56	LEU	SER	cnt:mc_mc	1.4809	4
53	49	LEU	PHE	cnt:mc_sc	0.2838	3
53	54	LEU	ALA	cnt:mc_sc	0.265	3
53	63	LEU	ILE	cnt:sc_sc	0.4683	9
53	65	LEU	LEU	cnt:sc_sc	3.7641	17
53	316	LEU	PHE	cnt:sc_sc	1.7621	6
53	321	LEU	GLN	cnt:mc_sc	0.0155	2
53	57	LEU	LYS	cnt:sc_sc	0.0209	2
54	53	ALA	LEU	cnt:mc_mc	0.9477	1
54	57	ALA	LYS	cnt:mc_mc	0.7889	5
54	57	ALA	LYS	cnt:mc_sc	2.4638	4
54	50	ALA	TYR	cnt:mc_sc	0.2985	5
54	63	ALA	ILE	cnt:sc_sc	0.0947	3
54	63	ALA	ILE	cnt:mc_sc	2.5583	3
54	283	ALA	GLU	cnt:sc_sc	1.8621	2
54	412	ALA	ARG	cnt:sc_sc	3.8165	6
54	51	ALA	GLN	cnt:mc_sc	1.9561	2
55	54	ASP	ALA	cnt:mc_mc	0.7575	1
55	57	ASP	LYS	cnt:mc_mc	0.6376	2
55	52	ASP	HIS	cnt:mc_sc	1.151	2
55	51	ASP	GLN	cnt:mc_sc	1.1833	2
57	58	LYS	ASN	cnt:mc_mc	0.6729	2
57	63	LYS	ILE	cnt:sc_sc	4.2926	16
57	53	LYS	LEU	cnt:mc_sc	1.3239	2
57	58	LYS	ASN	cnt:mc_sc	0.1467	1
57	412	LYS	ARG	cnt:sc_sc	0.056	2
57	61	LYS	ASP	cnt:sc_sc	0.0932	3
58	60	ASN	ASN	cnt:mc_mc	1.0243	3
58	60	ASN	ASN	cnt:mc_sc	1.1034	2
58	60	ASN	ASN	cnt:sc_sc	4.8603	14
58	61	ASN	ASP	cnt:sc_sc	1.9141	4
59	58	ASP	ASN	cnt:mc_mc	0.7939	1
59	61	ASP	ASP	cnt:mc_mc	0.3971	2
59	229	ASP	ALA	cnt:sc_sc	1.995	11
59	412	ASP	ARG	cnt:mc_sc	0.0162	1
60	414	ASN	ALA	cnt:mc_sc	1.3449	5
60	229	ASN	ALA	cnt:sc_sc	2.03	6
60	230	ASN	ASP	cnt:sc_sc	1.9597	10
61	62	ASP	ASN	cnt:mc_mc	0.0461	2
61	414	ASP	ALA	cnt:mc_sc	3.2796	5
61	58	ASP	ASN	cnt:mc_sc	1.542	3
61	62	ASP	ASN	cnt:mc_sc	0.0071	1
62	63	ASN	ILE	cnt:mc_sc	1.5085	5
62	312	ASN	ILE	cnt:sc_sc	1.6315	8
62	412	ASN	ARG	cnt:mc_mc	0.1853	1
63	312	ILE	ILE	cnt:mc_sc	0.2272	4
63	411	ILE	GLY	cnt:mc_sc	-1.6619	5
63	65	ILE	LEU	cnt:sc_sc	0.7715	5
63	411	ILE	GLY	cnt:sc_sc	0.1728	3
63	412	ILE	ARG	cnt:sc_sc	1.2153	10
63	314	ILE	ASP	cnt:mc_sc	1.5262	1
63	412	ILE	ARG	cnt:mc_sc	0.2685	4
63	64	ILE	PHE	cnt:mc_sc	0.8522	7
63	314	ILE	ASP	cnt:sc_sc	0.0394	2
64	312	PHE	ILE	cnt:sc_sc	3.3412	20
64	65	PHE	LEU	cnt:mc_sc	1.3401	4
64	358	PHE	ALA	cnt:mc_sc	0.6006	5
64	358	PHE	ALA	cnt:sc_sc	-0.8061	12
64	359	PHE	PHE	cnt:mc_sc	2.7525	7
64	360	PHE	LEU	cnt:sc_sc	-1.0764	13
64	409	PHE	PHE	cnt:sc_sc	-0.2735	10
64	360	PHE	LEU	cnt:mc_sc	0.066	1
64	410	PHE	MET	cnt:mc_mc	1.4585	1
64	411	PHE	GLY	cnt:mc_mc	0.8233	2
64	314	PHE	ASP	cnt:sc_sc	0.0036	1
65	316	LEU	PHE	cnt:sc_sc	-0.2046	12
65	66	LEU	SER	cnt:mc_sc	2.108	6
65	67	LEU	PRO	cnt:sc_sc	4.8652	13
65	358	LEU	ALA	cnt:mc_sc	3.265	5
65	356	LEU	HIS	cnt:sc_sc	0.8158	3
65	67	LEU	PRO	cnt:mc_sc	1.4136	8
66	408	SER	ILE	cnt:mc_mc	1.3807	2
66	68	SER	LEU	cnt:mc_mc	1.072	3
66	69	SER	SER	cnt:sc_sc	3.2746	12
66	408	SER	ILE	cnt:mc_sc	0.0395	2
66	409	SER	PHE	cnt:sc_sc	0.6242	4
66	356	SER	HIS	cnt:sc_sc	1.9369	3
67	69	PRO	SER	cnt:mc_mc	0.0665	1
67	410	PRO	MET	cnt:sc_sc	2.2448	12
67	66	PRO	SER	cnt:mc_sc	0.8059	4
67	409	PRO	PHE	cnt:mc_sc	0.5505	3
67	68	PRO	LEU	cnt:mc_sc	0.0201	2
67	408	PRO	ILE	cnt:mc_sc	0.1335	1
67	410	PRO	MET	cnt:mc_sc	0.0064	1
68	67	LEU	PRO	cnt:mc_mc	0.8271	1
68	70	LEU	ILE	cnt:mc_mc	0.572	1
68	408	LEU	ILE	cnt:mc_sc	3.5002	8
68	406	LEU	THR	cnt:sc_sc	1.5898	10
68	408	LEU	ILE	cnt:sc_sc	1.0738	3
68	117	LEU	LEU	cnt:sc_sc	9.0021	22
68	69	LEU	SER	cnt:mc_sc	0.0821	2
68	206	LEU	ILE	cnt:sc_sc	1.8487	10
68	407	LEU	ILE	cnt:mc_sc	1.046	4
68	118	LEU	TYR	cnt:sc_sc	0.0507	2
68	72	LEU	THR	cnt:sc_sc	2.1289	4
69	66	SER	SER	cnt:mc_mc	1.9005	3
69	206	SER	ILE	cnt:mc_sc	1.8327	13
69	68	SER	LEU	cnt:mc_mc	0.7473	1
69	71	SER	SER	cnt:mc_mc	0.0214	1
69	66	SER	SER	cnt:mc_sc	3.3277	4
69	206	SER	ILE	cnt:sc_sc	3.151	10
69	70	SER	ILE	cnt:mc_sc	0.1469	1
69	356	SER	HIS	cnt:sc_sc	0.0067	1
70	69	ILE	SER	cnt:mc_mc	1.0282	1
70	72	ILE	THR	cnt:mc_mc	0.4732	2
70	73	ILE	ALA	cnt:mc_mc	0.1219	3
70	71	ILE	SER	cnt:mc_sc	0.748	4
70	93	ILE	PHE	cnt:sc_sc	2.1968	5
70	318	ILE	LEU	cnt:sc_sc	2.0828	18
70	356	ILE	HIS	cnt:sc_sc	2.1749	9
71	70	SER	ILE	cnt:mc_mc	0.923	1
71	73	SER	ALA	cnt:mc_mc	0.1914	1
71	42	SER	ASN	cnt:sc_sc	0.2237	2
71	93	SER	PHE	cnt:mc_sc	0.2076	1
71	72	SER	THR	cnt:mc_sc	0.0186	1
72	71	THR	SER	cnt:mc_mc	0.7207	1
72	74	THR	PHE	cnt:mc_mc	0.5987	2
72	75	THR	ALA	cnt:mc_mc	0.1035	3
72	68	THR	LEU	cnt:mc_sc	0.0183	1
72	153	THR	TYR	cnt:sc_sc	3.2349	11
72	75	THR	ALA	cnt:mc_sc	0.4832	4
72	110	THR	PHE	cnt:mc_sc	0.3882	2
72	69	THR	SER	cnt:mc_sc	0.3706	1
72	73	THR	ALA	cnt:mc_sc	0.0458	1
73	72	ALA	THR	cnt:mc_mc	0.8275	1
73	75	ALA	ALA	cnt:mc_mc	0.0552	1
73	69	ALA	SER	cnt:mc_sc	1.3726	3
73	131	ALA	ASN	cnt:sc_sc	0.6364	4
73	202	ALA	LEU	cnt:sc_sc	3.1023	12
73	204	ALA	ASN	cnt:sc_sc	4.1704	11
73	76	ALA	MET	cnt:mc_sc	1.9307	6
73	70	ALA	ILE	cnt:mc_sc	1.4545	2
73	74	ALA	PHE	cnt:mc_sc	0.0669	2
74	73	PHE	ALA	cnt:mc_mc	0.0569	1
74	76	PHE	MET	cnt:mc_mc	0.7597	3
74	77	PHE	THR	cnt:mc_mc	0.201	3
74	93	PHE	PHE	cnt:sc_sc	5.6037	12
74	89	PHE	LEU	cnt:sc_sc	3.0545	14
74	70	PHE	ILE	cnt:mc_sc	1.83	4
74	327	PHE	LEU	cnt:sc_sc	0.8069	2
74	330	PHE	LEU	cnt:sc_sc	2.5811	8
74	202	PHE	LEU	cnt:sc_sc	2.9915	6
74	322	PHE	LEU	cnt:sc_sc	5.135	8
74	354	PHE	ALA	cnt:sc_sc	0.5398	6
74	77	PHE	THR	cnt:mc_sc	1.7578	2
75	74	ALA	PHE	cnt:mc_mc	0.9967	1
75	77	ALA	THR	cnt:mc_mc	0.0385	1
75	78	ALA	LYS	cnt:mc_sc	-1.7256	6
75	78	ALA	LYS	cnt:mc_mc	0.1371	3
75	71	ALA	SER	cnt:mc_sc	2.3709	5
75	110	ALA	PHE	cnt:sc_sc	1.6168	6
75	153	ALA	TYR	cnt:sc_sc	2.3855	3
75	95	ALA	PHE	cnt:sc_sc	3.0756	6
75	76	ALA	MET	cnt:mc_sc	0.0088	2
76	79	MET	LEU	cnt:mc_sc	4.7747	11
76	153	MET	TYR	cnt:mc_sc	1.9383	3
76	75	MET	ALA	cnt:mc_mc	0.3023	1
76	78	MET	LYS	cnt:mc_mc	0.8958	3
76	72	MET	THR	cnt:mc_sc	0.6628	3
76	153	MET	TYR	cnt:sc_sc	1.215	10
76	202	MET	LEU	cnt:sc_sc	0.2051	7
76	79	MET	LEU	cnt:sc_sc	0.1204	3
76	155	MET	ALA	cnt:sc_sc	2.1687	14
76	133	MET	LEU	cnt:sc_sc	0.7035	3
76	77	MET	THR	cnt:mc_sc	0.5516	2
77	76	THR	MET	cnt:mc_mc	0.6494	1
77	145	THR	TYR	cnt:mc_sc	1.695	2
78	89	LYS	LEU	cnt:mc_sc	2.231	5
78	77	LYS	THR	cnt:mc_mc	0.6833	1
78	80	LYS	GLY	cnt:mc_mc	1.0892	3
78	81	LYS	ALA	cnt:mc_mc	0.0371	2
78	86	LYS	LEU	cnt:sc_sc	2.6471	26
78	90	LYS	MET	cnt:sc_sc	2.1981	5
78	107	LYS	HIS	cnt:sc_sc	6.0345	14
78	81	LYS	ALA	cnt:mc_sc	0.982	6
78	106	LYS	ILE	cnt:sc_sc	0.8711	5
78	74	LYS	PHE	cnt:mc_sc	1.7421	1
79	78	LEU	LYS	cnt:mc_mc	0.673	1
79	81	LEU	ALA	cnt:mc_mc	0.1035	2
79	75	LEU	ALA	cnt:mc_sc	2.6	3
79	107	LEU	HIS	cnt:sc_sc	-3.3096	15
79	145	LEU	TYR	cnt:sc_sc	-0.088	10
79	148	LEU	ILE	cnt:sc_sc	2.7765	13
79	149	LEU	SER	cnt:mc_sc	0.1449	5
79	149	LEU	SER	cnt:sc_sc	2.4721	7
79	145	LEU	TYR	cnt:mc_sc	1.6949	3
79	153	LEU	TYR	cnt:sc_sc	0.0832	2
80	340	GLY	GLY	cnt:mc_mc	2.4962	3
80	340	GLY	GLY	cnt:mc_sc	0.8045	4
80	340	GLY	GLY	cnt:sc_sc	0.074	1
80	145	GLY	TYR	cnt:mc_sc	1.8707	2
81	86	ALA	LEU	cnt:mc_sc	0.2908	2
81	339	ALA	PRO	cnt:mc_sc	0.0012	1
81	89	ALA	LEU	cnt:sc_sc	1.7363	8
81	337	ALA	LYS	cnt:mc_mc	1.278	1
81	338	ALA	LEU	cnt:mc_mc	0.3373	1
81	338	ALA	LEU	cnt:mc_sc	0.8749	2
81	82	ALA	CYS	cnt:mc_sc	0.0488	3
81	85	ALA	THR	cnt:sc_sc	0.2438	3
82	86	CYS	LEU	cnt:mc_sc	3.1283	11
82	83	CYS	ASN	cnt:mc_mc	1.2545	3
82	337	CYS	LYS	cnt:mc_sc	0.453	4
82	339	CYS	PRO	cnt:sc_sc	0.4582	13
82	337	CYS	LYS	cnt:sc_sc	0.1363	2
83	82	ASN	CYS	cnt:sc_sc	0.0072	1
84	87	ASP	GLN	cnt:mc_sc	1.1307	11
84	87	ASP	GLN	cnt:mc_mc	0.0785	1
84	329	ASP	ASP	cnt:sc_sc	2.8863	4
84	83	ASP	ASN	cnt:mc_sc	0.9236	3
84	85	ASP	THR	cnt:mc_sc	0.0058	1
85	82	THR	CYS	cnt:mc_mc	2.0397	3
85	84	THR	ASP	cnt:mc_mc	0.0298	1
85	87	THR	GLN	cnt:mc_mc	1.0443	3
85	82	THR	CYS	cnt:mc_sc	-1.0665	2
85	337	THR	LYS	cnt:mc_sc	0.8075	4
85	330	THR	LEU	cnt:sc_sc	1.0354	6
85	330	THR	LEU	cnt:mc_sc	2.3859	7
85	329	THR	ASP	cnt:mc_sc	1.6815	3
85	86	THR	LEU	cnt:mc_sc	0.3857	1
85	338	THR	LEU	cnt:sc_sc	3.8118	6
86	85	LEU	THR	cnt:mc_mc	1.081	2
86	88	LEU	GLN	cnt:mc_mc	0.1491	1
86	89	LEU	LEU	cnt:mc_mc	0.0705	3
86	89	LEU	LEU	cnt:mc_sc	3.4063	7
86	21	LEU	CYS	cnt:mc_sc	0.9639	3
86	21	LEU	CYS	cnt:sc_sc	0.8923	5
86	103	LEU	SER	cnt:sc_sc	0.0261	2
87	86	GLN	LEU	cnt:mc_mc	0.6144	1
87	89	GLN	LEU	cnt:mc_mc	0.3748	1
87	90	GLN	MET	cnt:mc_mc	0.2311	3
87	88	GLN	GLN	cnt:mc_sc	0.1922	1
88	87	GLN	GLN	cnt:mc_mc	0.9161	1
88	90	GLN	MET	cnt:mc_mc	0.229	1
88	327	GLN	LEU	cnt:mc_sc	0.8498	4
88	327	GLN	LEU	cnt:sc_sc	3.0439	11
88	84	GLN	ASP	cnt:mc_sc	1.1556	4
88	326	GLN	GLY	cnt:mc_sc	0.3287	3
88	85	GLN	THR	cnt:mc_sc	0.987	1
89	88	LEU	GLN	cnt:mc_mc	0.8539	1
89	91	LEU	GLU	cnt:mc_mc	0.1594	1
89	327	LEU	LEU	cnt:sc_sc	2.7081	18
89	93	LEU	PHE	cnt:mc_sc	1.5047	6
89	327	LEU	LEU	cnt:mc_sc	0.1291	4
89	90	LEU	MET	cnt:mc_sc	0.0106	1
89	85	LEU	THR	cnt:mc_sc	0.7589	1
89	330	LEU	LEU	cnt:sc_sc	3.1658	4
89	93	LEU	PHE	cnt:sc_sc	0.824	4
90	95	MET	PHE	cnt:mc_sc	0.2634	11
90	89	MET	LEU	cnt:mc_mc	0.9617	1
90	95	MET	PHE	cnt:sc_sc	4.8672	14
90	86	MET	LEU	cnt:mc_sc	0.6234	2
90	103	MET	SER	cnt:sc_sc	4.2619	11
90	103	MET	SER	cnt:mc_sc	1.0185	4
90	106	MET	ILE	cnt:sc_sc	2.3493	10
90	87	MET	GLN	cnt:mc_sc	1.2215	2
90	96	MET	ASP	cnt:mc_sc	0.0517	2
90	91	MET	GLU	cnt:mc_sc	0.0283	1
90	96	MET	ASP	cnt:sc_sc	0.0232	2
91	90	GLU	MET	cnt:mc_mc	0.6447	1
91	93	GLU	PHE	cnt:mc_mc	0.2401	1
91	94	GLU	LYS	cnt:mc_mc	1.6899	5
91	87	GLU	GLN	cnt:mc_sc	1.6963	4
91	96	GLU	ASP	cnt:mc_sc	2.654	2
91	96	GLU	ASP	cnt:sc_sc	1.6734	2
91	92	GLU	VAL	cnt:mc_sc	0.0141	1
92	91	VAL	GLU	cnt:mc_mc	1.0242	1
92	94	VAL	LYS	cnt:mc_mc	0.8241	3
92	88	VAL	GLN	cnt:mc_sc	3.6899	5
92	93	VAL	PHE	cnt:sc_sc	0.281	6
92	322	VAL	LEU	cnt:sc_sc	0.2013	3
92	93	VAL	PHE	cnt:mc_sc	0.0825	3
92	327	VAL	LEU	cnt:mc_sc	0.8272	3
92	325	VAL	MET	cnt:mc_sc	2.6537	2
93	94	PHE	LYS	cnt:mc_sc	1.8146	6
93	95	PHE	PHE	cnt:mc_mc	1.3222	3
93	95	PHE	PHE	cnt:sc_sc	3.3345	9
93	327	PHE	LEU	cnt:sc_sc	2.5369	4
93	322	PHE	LEU	cnt:sc_sc	1.9318	8
94	90	LYS	MET	cnt:mc_mc	0.2426	2
94	97	LYS	THR	cnt:mc_sc	3.0093	12
94	93	LYS	PHE	cnt:mc_mc	0.5634	1
94	96	LYS	ASP	cnt:mc_mc	0.6845	2
94	96	LYS	ASP	cnt:mc_sc	1.6609	2
94	97	LYS	THR	cnt:mc_mc	1.1967	3
94	97	LYS	THR	cnt:sc_sc	3.0374	13
94	91	LYS	GLU	cnt:mc_sc	0.6059	2
94	45	LYS	PHE	cnt:mc_sc	1.0029	1
94	48	LYS	THR	cnt:sc_sc	0.0132	1
95	94	PHE	LYS	cnt:mc_mc	0.4886	1
95	97	PHE	THR	cnt:mc_mc	0.6291	2
95	98	PHE	ILE	cnt:mc_mc	1.5273	2
95	106	PHE	ILE	cnt:sc_sc	-0.1746	14
95	93	PHE	PHE	cnt:mc_sc	0.0096	1
95	110	PHE	PHE	cnt:sc_sc	0.0319	2
96	95	ASP	PHE	cnt:mc_mc	0.4971	1
96	97	ASP	THR	cnt:mc_sc	-0.0773	3
97	96	THR	ASP	cnt:mc_mc	0.2597	1
97	98	THR	ILE	cnt:mc_mc	1.425	3
97	44	THR	ARG	cnt:sc_sc	1.9896	8
97	96	THR	ASP	cnt:sc_sc	0.414	3
98	100	ILE	GLU	cnt:mc_mc	0.1922	2
98	99	ILE	SER	cnt:mc_sc	-0.3683	6
98	101	ILE	LYS	cnt:sc_sc	3.4368	13
98	95	ILE	PHE	cnt:mc_sc	-0.4106	5
98	100	ILE	GLU	cnt:mc_sc	0.5844	3
98	37	ILE	GLU	cnt:mc_sc	-2.1827	6
99	100	SER	GLU	cnt:mc_sc	2.5965	7
100	101	GLU	LYS	cnt:mc_sc	2.0005	8
100	101	GLU	LYS	cnt:sc_sc	0.1965	1
101	102	LYS	THR	cnt:mc_sc	2.1451	7
101	109	LYS	PHE	cnt:sc_sc	3.5996	9
101	99	LYS	SER	cnt:mc_sc	1.2196	3
102	104	THR	ASP	cnt:mc_mc	1.005	2
102	104	THR	ASP	cnt:mc_sc	0.8364	4
102	103	THR	SER	cnt:mc_sc	0.0066	1
103	106	SER	ILE	cnt:mc_sc	4.5362	8
103	102	SER	THR	cnt:mc_mc	0.0228	1
103	78	SER	LYS	cnt:sc_sc	1.489	4
104	107	ASP	HIS	cnt:mc_sc	3.9847	6
104	102	ASP	THR	cnt:sc_sc	1.0159	1
105	104	GLN	ASP	cnt:mc_mc	0.9785	2
105	107	GLN	HIS	cnt:mc_mc	0.8379	3
105	108	GLN	PHE	cnt:mc_mc	0.6439	4
105	102	GLN	THR	cnt:sc_sc	0.0852	2
106	105	ILE	GLN	cnt:mc_mc	1.0307	1
106	108	ILE	PHE	cnt:mc_mc	0.2353	1
106	109	ILE	PHE	cnt:mc_mc	0.9384	4
106	110	ILE	PHE	cnt:sc_sc	2.1612	6
106	109	ILE	PHE	cnt:mc_sc	0.361	3
107	152	HIS	VAL	cnt:mc_sc	3.076	9
107	106	HIS	ILE	cnt:mc_mc	0.9813	1
107	109	HIS	PHE	cnt:mc_mc	0.4729	1
107	110	HIS	PHE	cnt:mc_mc	0.2259	4
107	104	HIS	ASP	cnt:sc_sc	1.5237	2
107	75	HIS	ALA	cnt:mc_sc	1.885	2
107	110	HIS	PHE	cnt:mc_sc	1.6107	4
107	153	HIS	TYR	cnt:mc_sc	0.0943	2
107	152	HIS	VAL	cnt:sc_sc	3.2152	5
107	108	HIS	PHE	cnt:mc_sc	0.0512	1
108	111	PHE	ALA	cnt:mc_sc	-1.4895	8
108	107	PHE	HIS	cnt:mc_mc	0.9572	1
108	110	PHE	PHE	cnt:mc_mc	0.3539	2
108	111	PHE	ALA	cnt:mc_mc	0.9369	4
108	109	PHE	PHE	cnt:sc_sc	0.83	5
108	109	PHE	PHE	cnt:mc_sc	0.0151	2
108	112	PHE	LYS	cnt:sc_sc	0.4306	12
109	108	PHE	PHE	cnt:mc_mc	0.767	1
109	111	PHE	ALA	cnt:mc_mc	0.4356	2
109	112	PHE	LYS	cnt:mc_mc	0.0618	3
109	105	PHE	GLN	cnt:mc_sc	0.495	1
109	112	PHE	LYS	cnt:mc_sc	0.9112	2
110	109	PHE	PHE	cnt:mc_mc	0.9457	1
110	112	PHE	LYS	cnt:mc_mc	0.7757	3
110	113	PHE	LEU	cnt:mc_mc	0.5053	4
110	113	PHE	LEU	cnt:mc_sc	2.6252	5
110	106	PHE	ILE	cnt:mc_sc	0.9055	4
110	153	PHE	TYR	cnt:sc_sc	2.7503	7
110	113	PHE	LEU	cnt:sc_sc	4.6513	4
110	72	PHE	THR	cnt:sc_sc	1.5971	2
111	152	ALA	VAL	cnt:mc_sc	4.174	6
111	110	ALA	PHE	cnt:mc_mc	0.8544	1
111	107	ALA	HIS	cnt:mc_sc	2.7061	3
111	152	ALA	VAL	cnt:sc_sc	5.7339	8
111	152	ALA	VAL	cnt:mc_mc	0.1282	1
111	112	ALA	LYS	cnt:mc_sc	0.4408	2
112	115	LYS	CYS	cnt:mc_sc	1.8357	6
112	111	LYS	ALA	cnt:mc_mc	0.3465	1
112	114	LYS	ASN	cnt:mc_mc	0.4047	1
112	108	LYS	PHE	cnt:mc_sc	1.2535	2
112	34	LYS	ARG	cnt:sc_sc	5.9639	20
112	113	LYS	LEU	cnt:mc_sc	0.1937	1
113	112	LEU	LYS	cnt:mc_mc	0.8357	1
113	115	LEU	CYS	cnt:mc_mc	0.296	1
113	109	LEU	PHE	cnt:mc_sc	2.5613	3
113	404	LEU	LEU	cnt:sc_sc	4.365	20
113	30	LEU	ALA	cnt:mc_mc	0.0431	1
113	114	LEU	ASN	cnt:mc_sc	0.4265	3
113	406	LEU	THR	cnt:sc_sc	-3.8601	5
114	117	ASN	LEU	cnt:mc_sc	2.2226	5
114	113	ASN	LEU	cnt:mc_mc	0.9862	1
114	116	ASN	ARG	cnt:mc_mc	1.1447	2
114	117	ASN	LEU	cnt:mc_mc	0.2422	4
114	110	ASN	PHE	cnt:mc_sc	2.9941	4
114	1	ASN	HIS	cnt:mc_sc	0.075	1
114	115	ASN	CYS	cnt:mc_sc	0.2895	1
115	112	CYS	LYS	cnt:mc_mc	0.3245	3
115	114	CYS	ASN	cnt:mc_mc	0.9004	1
115	111	CYS	ALA	cnt:mc_sc	1.2212	3
116	115	ARG	CYS	cnt:mc_mc	0.0344	1
116	118	ARG	TYR	cnt:mc_mc	0.123	1
116	404	ARG	LEU	cnt:sc_sc	5.5987	24
116	119	ARG	ARG	cnt:sc_sc	1.5172	9
116	119	ARG	ARG	cnt:mc_sc	2.9053	8
116	117	ARG	LEU	cnt:mc_sc	0.0185	1
117	116	LEU	ARG	cnt:mc_mc	1.0819	2
117	118	LEU	TYR	cnt:mc_sc	0.5282	3
117	113	LEU	LEU	cnt:mc_sc	1.4701	2
117	118	LEU	TYR	cnt:sc_sc	9.4484	18
117	127	LEU	LEU	cnt:sc_sc	2.5633	17
117	401	LEU	GLU	cnt:sc_sc	2.9165	8
117	408	LEU	ILE	cnt:sc_sc	0.0368	2
117	404	LEU	LEU	cnt:sc_sc	1.76	5
118	3	TYR	SER	cnt:mc_sc	-1.5301	6
118	127	TYR	LEU	cnt:sc_sc	4.5784	15
118	127	TYR	LEU	cnt:mc_sc	2.0988	5
118	129	TYR	SER	cnt:sc_sc	1.9828	6
118	114	TYR	ASN	cnt:mc_sc	0.0227	2
119	3	ARG	SER	cnt:mc_mc	-0.7278	3
119	120	ARG	LYS	cnt:mc_mc	1.2328	2
119	3	ARG	SER	cnt:mc_sc	0.0024	1
119	115	ARG	CYS	cnt:mc_sc	1.7171	2
119	120	ARG	LYS	cnt:mc_sc	0.7735	6
120	121	LYS	ALA	cnt:mc_sc	0.6067	8
121	123	ALA	LYS	cnt:mc_mc	0.8979	2
121	123	ALA	LYS	cnt:mc_sc	2.9222	7
122	121	ASN	ALA	cnt:mc_mc	0.4226	1
122	123	ASN	LYS	cnt:mc_sc	1.5764	4
123	124	LYS	SER	cnt:mc_sc	0.4454	3
125	126	SER	LYS	cnt:mc_mc	0.6186	2
125	209	SER	LYS	cnt:mc_mc	0.0897	2
125	124	SER	SER	cnt:mc_sc	0.0394	2
125	210	SER	GLY	cnt:mc_sc	0.1606	1
126	209	LYS	LYS	cnt:sc_sc	0.5706	9
126	127	LYS	LEU	cnt:mc_sc	0.0041	1
127	207	LEU	TYR	cnt:mc_mc	0.1337	2
127	128	LEU	VAL	cnt:mc_sc	0.8948	4
127	206	LEU	ILE	cnt:sc_sc	4.5657	13
127	117	LEU	LEU	cnt:mc_sc	-1.2384	4
127	208	LEU	PHE	cnt:mc_mc	0.0245	1
127	408	LEU	ILE	cnt:sc_sc	1.3608	4
127	207	LEU	TYR	cnt:mc_sc	1.2419	2
127	208	LEU	PHE	cnt:sc_sc	1.2515	10
128	129	VAL	SER	cnt:mc_sc	1.6986	3
128	180	VAL	LYS	cnt:sc_sc	3.665	12
128	126	VAL	LYS	cnt:sc_sc	0.3742	5
129	180	SER	LYS	cnt:mc_sc	1.0568	7
129	206	SER	ILE	cnt:mc_sc	0.0167	1
130	176	ALA	TRP	cnt:mc_sc	0.0184	2
130	180	ALA	LYS	cnt:mc_sc	0.5209	4
130	176	ALA	TRP	cnt:sc_sc	2.7247	4
130	180	ALA	LYS	cnt:sc_sc	0.9677	8
130	205	ALA	THR	cnt:mc_sc	0.3009	4
130	205	ALA	THR	cnt:sc_sc	2.466	2
131	203	ASN	VAL	cnt:mc_mc	0.1434	1
131	204	ASN	ASN	cnt:mc_mc	0.0167	1
132	176	ARG	TRP	cnt:sc_sc	3.8364	15
132	133	ARG	LEU	cnt:mc_sc	0.486	3
132	134	ARG	PHE	cnt:sc_sc	5.5662	14
132	158	ARG	GLN	cnt:sc_sc	1.5631	9
132	156	ARG	LYS	cnt:sc_sc	2.2085	10
132	131	ARG	ASN	cnt:mc_sc	0.3193	3
133	202	LEU	LEU	cnt:mc_sc	0.4899	10
133	134	LEU	PHE	cnt:mc_sc	0.5334	7
133	202	LEU	LEU	cnt:sc_sc	2.7139	11
133	141	LEU	PHE	cnt:sc_sc	1.2986	5
133	145	LEU	TYR	cnt:sc_sc	0.1577	6
133	201	LEU	VAL	cnt:mc_mc	0.0074	1
133	202	LEU	LEU	cnt:mc_mc	0.7779	1
133	157	LEU	LEU	cnt:sc_sc	0.2508	9
133	200	LEU	LEU	cnt:sc_sc	1.7787	7
133	201	LEU	VAL	cnt:mc_sc	3.5167	4
133	341	LEU	ILE	cnt:sc_sc	0.0092	3
134	158	PHE	GLN	cnt:mc_mc	0.6748	2
134	162	PHE	PHE	cnt:sc_sc	2.2288	7
134	160	PHE	LEU	cnt:sc_sc	4.0842	12
134	173	PHE	ILE	cnt:sc_sc	5.6245	14
134	132	PHE	ARG	cnt:mc_sc	0.0216	2
134	201	PHE	VAL	cnt:mc_sc	0.4386	4
134	201	PHE	VAL	cnt:sc_sc	1.1939	10
134	203	PHE	VAL	cnt:sc_sc	3.6487	14
134	158	PHE	GLN	cnt:sc_sc	1.2601	6
135	139	GLY	LEU	cnt:mc_sc	0.9927	6
135	199	GLY	VAL	cnt:mc_mc	-2.0315	2
135	200	GLY	LEU	cnt:mc_sc	2.4354	7
135	136	GLY	ASP	cnt:mc_mc	1.5752	2
135	139	GLY	LEU	cnt:sc_sc	0.0806	2
135	200	GLY	LEU	cnt:sc_sc	1.4384	3
135	141	GLY	PHE	cnt:sc_sc	0.4526	2
135	200	GLY	LEU	cnt:mc_mc	0.0309	1
135	141	GLY	PHE	cnt:mc_sc	0.2168	2
136	139	ASP	LEU	cnt:mc_sc	1.6161	12
136	139	ASP	LEU	cnt:mc_mc	0.4858	4
136	138	ASP	SER	cnt:sc_sc	2.5998	6
136	162	ASP	PHE	cnt:sc_sc	1.4434	7
136	137	ASP	LYS	cnt:mc_sc	1.7776	3
136	138	ASP	SER	cnt:mc_sc	1.286	3
136	163	ASP	LYS	cnt:sc_sc	3.1631	5
136	139	ASP	LEU	cnt:sc_sc	0.9469	1
137	136	LYS	ASP	cnt:mc_mc	0.8264	1
137	159	LYS	PRO	cnt:sc_sc	0.2268	3
137	161	LYS	ASP	cnt:sc_sc	1.2842	5
137	159	LYS	PRO	cnt:mc_sc	1.7365	3
137	160	LYS	LEU	cnt:mc_sc	2.1104	5
138	137	SER	LYS	cnt:mc_mc	0.1768	1
138	139	SER	LEU	cnt:mc_sc	1.655	5
138	163	SER	LYS	cnt:sc_sc	0.7863	7
139	199	LEU	VAL	cnt:mc_sc	3.3223	7
139	200	LEU	LEU	cnt:sc_sc	4.7002	20
139	349	LEU	LEU	cnt:sc_sc	6.0306	28
139	344	LEU	GLU	cnt:sc_sc	0.3534	4
139	343	LEU	ALA	cnt:mc_sc	-2.0061	5
139	341	LEU	ILE	cnt:sc_sc	0.327	4
139	343	LEU	ALA	cnt:sc_sc	0.5576	3
139	138	LEU	SER	cnt:sc_sc	0.0319	2
140	343	THR	ALA	cnt:mc_sc	-1.5102	12
140	343	THR	ALA	cnt:sc_sc	0.5324	4
140	141	THR	PHE	cnt:mc_sc	1.724	3
141	142	PHE	ASN	cnt:mc_mc	0.9159	3
141	146	PHE	GLN	cnt:sc_sc	0.8817	5
141	157	PHE	LEU	cnt:sc_sc	7.2352	27
141	157	PHE	LEU	cnt:mc_sc	0.6519	2
141	341	PHE	ILE	cnt:sc_sc	2.8984	15
141	340	PHE	GLY	cnt:mc_mc	0.5583	1
142	144	ASN	THR	cnt:mc_mc	0.7692	3
142	145	ASN	TYR	cnt:mc_mc	1.4052	4
142	340	ASN	GLY	cnt:mc_sc	0.0241	2
142	143	ASN	GLU	cnt:mc_sc	2.0973	4
142	340	ASN	GLY	cnt:sc_sc	0.3018	2
142	145	ASN	TYR	cnt:mc_sc	0.9599	3
142	145	ASN	TYR	cnt:sc_sc	1.6449	4
143	145	GLU	TYR	cnt:mc_mc	0.2415	1
143	144	GLU	THR	cnt:mc_sc	0.3277	3
143	142	GLU	ASN	cnt:sc_sc	0.2413	2
144	143	THR	GLU	cnt:mc_mc	0.6398	1
144	146	THR	GLN	cnt:mc_mc	0.3525	1
144	147	THR	ASP	cnt:mc_mc	0.0554	2
144	142	THR	ASN	cnt:sc_sc	1.4872	2
144	147	THR	ASP	cnt:mc_sc	1.4805	3
144	145	THR	TYR	cnt:mc_sc	0.0051	1
145	144	TYR	THR	cnt:mc_mc	0.7598	1
145	147	TYR	ASP	cnt:mc_mc	0.1227	1
145	157	TYR	LEU	cnt:mc_sc	0.2964	2
145	157	TYR	LEU	cnt:sc_sc	3.4743	12
145	149	TYR	SER	cnt:sc_sc	0.6343	3
145	141	TYR	PHE	cnt:sc_sc	0.1713	2
145	340	TYR	GLY	cnt:sc_sc	0.1813	2
145	76	TYR	MET	cnt:mc_sc	0.1387	2
145	341	TYR	ILE	cnt:sc_sc	0.8473	9
145	146	TYR	GLN	cnt:mc_sc	0.6013	1
146	149	GLN	SER	cnt:mc_sc	2.1627	8
146	157	GLN	LEU	cnt:mc_sc	2.8823	13
146	145	GLN	TYR	cnt:mc_mc	0.6197	1
146	148	GLN	ILE	cnt:mc_mc	0.0664	1
146	142	GLN	ASN	cnt:mc_sc	1.7769	3
146	147	GLN	ASP	cnt:mc_sc	0.2453	1
146	157	GLN	LEU	cnt:sc_sc	-0.0059	6
147	146	ASP	GLN	cnt:mc_mc	0.5985	1
147	149	ASP	SER	cnt:mc_mc	0.1291	1
147	143	ASP	GLU	cnt:mc_sc	3.3334	4
148	147	ILE	ASP	cnt:mc_mc	0.3443	1
148	150	ILE	GLU	cnt:mc_mc	0.1914	1
148	151	ILE	LEU	cnt:mc_mc	0.2138	3
148	144	ILE	THR	cnt:mc_sc	0.1753	4
148	152	ILE	VAL	cnt:sc_sc	4.7175	13
148	151	ILE	LEU	cnt:mc_sc	1.5635	3
148	149	ILE	SER	cnt:mc_sc	0.0369	1
148	15	ILE	ILE	cnt:mc_sc	0.1055	2
149	148	SER	ILE	cnt:mc_mc	0.8925	2
149	151	SER	LEU	cnt:mc_mc	0.2393	1
149	145	SER	TYR	cnt:mc_sc	0.7731	4
149	153	SER	TYR	cnt:mc_sc	1.6201	5
149	150	SER	GLU	cnt:mc_sc	0.7284	2
149	155	SER	ALA	cnt:sc_sc	1.7167	2
150	155	GLU	ALA	cnt:mc_mc	0.6523	4
150	149	GLU	SER	cnt:mc_mc	0.8995	1
150	154	GLU	GLY	cnt:mc_mc	2.5688	5
150	146	GLU	GLN	cnt:mc_sc	0.2048	3
150	147	GLU	ASP	cnt:mc_sc	0.1079	1
150	151	GLU	LEU	cnt:mc_sc	0.0238	1
151	1	LEU	HIS	cnt:mc_sc	-2.8425	5
151	150	LEU	GLU	cnt:mc_mc	0.6131	2
151	153	LEU	TYR	cnt:mc_mc	0.0368	1
151	147	LEU	ASP	cnt:mc_sc	2.4456	3
151	152	LEU	VAL	cnt:mc_sc	0.4721	4
151	152	LEU	VAL	cnt:sc_sc	0.0045	2
152	1	VAL	HIS	cnt:mc_sc	-0.1409	3
152	151	VAL	LEU	cnt:mc_mc	0.8589	1
152	148	VAL	ILE	cnt:mc_sc	1.5007	5
152	153	VAL	TYR	cnt:sc_sc	11.1547	22
152	153	VAL	TYR	cnt:mc_sc	0.4408	4
153	149	TYR	SER	cnt:mc_mc	1.7966	4
153	155	TYR	ALA	cnt:mc_mc	0.905	2
153	155	TYR	ALA	cnt:sc_sc	0.1341	8
153	114	TYR	ASN	cnt:sc_sc	0.0704	1
153	114	TYR	ASN	cnt:mc_sc	0.0145	2
153	155	TYR	ALA	cnt:mc_sc	0.0032	1
154	153	GLY	TYR	cnt:mc_mc	0.3816	2
155	131	ALA	ASN	cnt:mc_sc	0.0178	1
155	131	ALA	ASN	cnt:mc_mc	0.1326	1
155	156	ALA	LYS	cnt:mc_sc	0.0202	2
155	149	ALA	SER	cnt:mc_sc	0.0372	2
156	158	LYS	GLN	cnt:mc_mc	2.2817	3
156	157	LYS	LEU	cnt:mc_sc	0.5332	3
156	158	LYS	GLN	cnt:sc_sc	1.8055	20
156	158	LYS	GLN	cnt:mc_sc	0.4576	2
157	133	LEU	LEU	cnt:mc_mc	0.8531	1
157	149	LEU	SER	cnt:sc_sc	0.0814	2
158	157	GLN	LEU	cnt:mc_mc	0.0628	1
158	159	GLN	PRO	cnt:sc_sc	1.2709	6
159	135	PRO	GLY	cnt:mc_mc	-0.2927	2
159	158	PRO	GLN	cnt:mc_mc	0.0366	1
159	160	PRO	LEU	cnt:mc_sc	1.6196	7
159	157	PRO	LEU	cnt:mc_sc	0.9072	3
160	162	LEU	PHE	cnt:mc_mc	1.9628	3
160	162	LEU	PHE	cnt:sc_sc	5.6936	16
160	173	LEU	ILE	cnt:sc_sc	2.3419	12
160	169	LEU	SER	cnt:sc_sc	1.6469	4
160	161	LEU	ASP	cnt:mc_sc	0.0016	1
161	163	ASP	LYS	cnt:mc_mc	0.1429	1
161	169	ASP	SER	cnt:mc_sc	0.2422	3
161	164	ASP	GLU	cnt:sc_sc	0.63	7
161	165	ASP	ASN	cnt:sc_sc	0.5603	3
162	136	PHE	ASP	cnt:mc_sc	2.1349	3
162	161	PHE	ASP	cnt:mc_mc	0.7536	1
162	164	PHE	GLU	cnt:mc_mc	0.0235	1
162	198	PHE	THR	cnt:mc_sc	3.1606	6
162	169	PHE	SER	cnt:sc_sc	3.4017	7
162	198	PHE	THR	cnt:sc_sc	2.6319	4
162	173	PHE	ILE	cnt:sc_sc	0.004	2
162	201	PHE	VAL	cnt:sc_sc	3.7056	10
162	166	PHE	ALA	cnt:mc_mc	0.1402	3
163	162	LYS	PHE	cnt:mc_mc	0.6626	1
163	164	LYS	GLU	cnt:mc_sc	0.1089	4
163	196	LYS	GLU	cnt:mc_mc	2.2705	3
163	196	LYS	GLU	cnt:mc_sc	1.5393	5
164	165	GLU	ASN	cnt:mc_sc	0.6018	2
165	161	ASN	ASP	cnt:mc_mc	2.221	4
165	167	ASN	GLU	cnt:mc_mc	0.1398	1
165	169	ASN	SER	cnt:mc_sc	0.0965	2
165	168	ASN	GLN	cnt:sc_sc	-0.3709	8
165	161	ASN	ASP	cnt:mc_sc	0.025	1
166	165	ALA	ASN	cnt:mc_mc	1.2446	1
166	168	ALA	GLN	cnt:mc_mc	0.3182	1
166	169	ALA	SER	cnt:mc_mc	0.2387	3
166	169	ALA	SER	cnt:mc_sc	2.0617	5
166	162	ALA	PHE	cnt:mc_sc	-0.7167	3
166	195	ALA	ASN	cnt:mc_sc	2.8262	6
166	194	ALA	ILE	cnt:mc_sc	0.0079	2
167	166	GLU	ALA	cnt:mc_mc	0.854	1
167	169	GLU	SER	cnt:mc_mc	0.4316	2
167	170	GLU	ARG	cnt:mc_sc	1.7099	3
167	168	GLU	GLN	cnt:mc_sc	0.0598	1
168	165	GLN	ASN	cnt:mc_mc	0.2922	3
168	167	GLN	GLU	cnt:mc_mc	1.0142	1
168	170	GLN	ARG	cnt:mc_mc	0.1962	1
168	171	GLN	ALA	cnt:mc_mc	1.022	4
168	171	GLN	ALA	cnt:mc_sc	2.4172	5
168	165	GLN	ASN	cnt:mc_sc	1.2453	2
168	169	GLN	SER	cnt:mc_sc	0.0012	1
169	168	SER	GLN	cnt:mc_mc	1.0256	1
169	171	SER	ALA	cnt:mc_mc	0.4384	1
169	172	SER	ALA	cnt:mc_mc	0.7874	4
169	170	SER	ARG	cnt:mc_sc	0.3393	2
170	194	ARG	ILE	cnt:mc_sc	2.5222	4
170	169	ARG	SER	cnt:mc_mc	0.9772	1
170	172	ARG	ALA	cnt:mc_mc	0.3819	1
170	194	ARG	ILE	cnt:sc_sc	2.4296	12
170	174	ARG	ASN	cnt:sc_sc	0.3716	5
170	189	ARG	ILE	cnt:mc_sc	3.3578	7
170	190	ARG	PRO	cnt:mc_sc	4.3265	12
170	191	ARG	SER	cnt:mc_sc	4.2653	9
170	173	ARG	ILE	cnt:mc_sc	3.1208	3
170	171	ARG	ALA	cnt:mc_sc	0.0225	2
170	189	ARG	ILE	cnt:sc_sc	0.4851	3
171	173	ALA	ILE	cnt:mc_mc	0.4608	3
171	174	ALA	ASN	cnt:mc_mc	0.8646	4
171	174	ALA	ASN	cnt:mc_sc	1.1745	3
171	172	ALA	ALA	cnt:mc_sc	0.0324	2
172	171	ALA	ALA	cnt:mc_mc	0.9959	1
172	174	ALA	ASN	cnt:mc_mc	0.2168	1
172	175	ALA	LYS	cnt:mc_mc	0.0099	1
172	169	ALA	SER	cnt:mc_sc	2.0202	2
172	173	ALA	ILE	cnt:mc_sc	0.0963	2
173	172	ILE	ALA	cnt:mc_mc	0.86	1
173	175	ILE	LYS	cnt:mc_mc	0.2675	2
173	176	ILE	TRP	cnt:mc_mc	0.319	3
173	169	ILE	SER	cnt:mc_sc	1.3708	3
173	189	ILE	ILE	cnt:sc_sc	4.2204	19
173	203	ILE	VAL	cnt:sc_sc	2.8733	7
173	194	ILE	ILE	cnt:sc_sc	3.3757	13
173	174	ILE	ASN	cnt:mc_sc	0.2638	3
174	173	ASN	ILE	cnt:mc_mc	0.8128	1
174	176	ASN	TRP	cnt:mc_mc	0.2406	1
174	170	ASN	ARG	cnt:mc_sc	0.074	2
174	186	ASN	THR	cnt:mc_sc	0.244	2
175	174	LYS	ASN	cnt:mc_mc	0.4814	1
175	177	LYS	VAL	cnt:mc_mc	0.109	1
175	178	LYS	SER	cnt:mc_sc	1.791	4
176	178	TRP	SER	cnt:mc_mc	0.5138	2
176	179	TRP	ASN	cnt:mc_mc	2.1389	4
176	172	TRP	ALA	cnt:mc_sc	0.7575	3
176	177	TRP	VAL	cnt:mc_sc	0.1288	3
176	180	TRP	LYS	cnt:sc_sc	0.1912	3
176	134	TRP	PHE	cnt:sc_sc	0.0407	1
176	177	TRP	VAL	cnt:sc_sc	3.8379	10
176	173	TRP	ILE	cnt:mc_sc	1.7648	2
177	176	VAL	TRP	cnt:mc_mc	1.1283	1
177	179	VAL	ASN	cnt:mc_mc	0.8196	3
177	180	VAL	LYS	cnt:mc_mc	2.5129	5
177	181	VAL	THR	cnt:mc_sc	0.3066	6
177	181	VAL	THR	cnt:sc_sc	0.7381	16
177	188	VAL	VAL	cnt:sc_sc	-0.814	24
177	180	VAL	LYS	cnt:mc_sc	2.7652	4
177	178	VAL	SER	cnt:mc_sc	0.1008	3
177	205	VAL	THR	cnt:sc_sc	2.4287	7
177	185	VAL	ILE	cnt:sc_sc	0.0292	2
177	203	VAL	VAL	cnt:sc_sc	0.1527	6
177	173	VAL	ILE	cnt:mc_sc	1.3026	2
178	181	SER	THR	cnt:mc_sc	2.2399	5
178	185	SER	ILE	cnt:mc_mc	0.6501	2
178	177	SER	VAL	cnt:mc_mc	1.0229	1
178	180	SER	LYS	cnt:mc_mc	0.2646	1
178	181	SER	THR	cnt:mc_mc	2.0851	4
178	174	SER	ASN	cnt:mc_sc	0.4488	2
178	185	SER	ILE	cnt:mc_sc	0.0105	2
178	186	SER	THR	cnt:mc_sc	0.0447	1
178	179	SER	ASN	cnt:mc_sc	0.0756	1
179	178	ASN	SER	cnt:mc_mc	0.9404	1
179	181	ASN	THR	cnt:mc_mc	1.2446	3
179	180	ASN	LYS	cnt:mc_sc	0.0014	1
180	179	LYS	ASN	cnt:mc_mc	0.1034	1
180	181	LYS	THR	cnt:mc_sc	0.3831	3
181	207	THR	TYR	cnt:mc_sc	3.4356	9
181	183	THR	GLY	cnt:mc_mc	1.0166	3
181	185	THR	ILE	cnt:mc_sc	1.1086	4
181	185	THR	ILE	cnt:sc_sc	4.1229	11
181	207	THR	TYR	cnt:sc_sc	1.6838	6
181	205	THR	THR	cnt:sc_sc	0.0116	1
182	181	GLU	THR	cnt:mc_mc	0.9205	2
182	184	GLU	ARG	cnt:mc_mc	1.1146	3
182	181	GLU	THR	cnt:mc_sc	0.4679	3
182	207	GLU	TYR	cnt:sc_sc	2.836	8
182	209	GLU	LYS	cnt:sc_sc	1.4469	12
183	182	GLY	GLU	cnt:mc_mc	0.0297	1
183	178	GLY	SER	cnt:sc_sc	0.4512	1
183	178	GLY	SER	cnt:mc_sc	0.646	1
184	181	ARG	THR	cnt:mc_mc	0.6119	3
184	183	ARG	GLY	cnt:mc_mc	0.1834	1
184	185	ARG	ILE	cnt:mc_sc	0.0708	2
184	181	ARG	THR	cnt:mc_sc	2.1216	5
184	207	ARG	TYR	cnt:sc_sc	0.2673	6
184	311	ARG	ARG	cnt:sc_sc	3.2201	8
184	359	ARG	PHE	cnt:sc_sc	8.0803	16
184	368	ARG	GLU	cnt:sc_sc	-0.4777	5
185	359	ILE	PHE	cnt:sc_sc	3.0823	16
185	186	ILE	THR	cnt:mc_sc	0.4386	3
185	188	ILE	VAL	cnt:sc_sc	2.2807	10
185	357	ILE	LYS	cnt:sc_sc	7.2472	28
185	357	ILE	LYS	cnt:mc_sc	1.8476	7
185	358	ILE	ALA	cnt:mc_sc	0.5583	7
185	359	ILE	PHE	cnt:mc_sc	1.4099	2
186	188	THR	VAL	cnt:mc_mc	1.5195	3
186	187	THR	ASP	cnt:mc_sc	1.6055	4
187	189	ASP	ILE	cnt:mc_mc	0.2286	1
188	174	VAL	ASN	cnt:mc_sc	1.4111	3
188	187	VAL	ASP	cnt:mc_mc	0.9576	1
188	189	VAL	ILE	cnt:mc_sc	0.0525	3
188	174	VAL	ASN	cnt:sc_sc	1.5889	2
188	203	VAL	VAL	cnt:sc_sc	2.463	7
188	355	VAL	PHE	cnt:sc_sc	1.053	2
188	186	VAL	THR	cnt:mc_sc	2.5355	2
189	190	ILE	PRO	cnt:mc_mc	0.8853	2
189	190	ILE	PRO	cnt:sc_sc	0.3629	7
189	190	ILE	PRO	cnt:mc_sc	1.9003	7
189	193	ILE	ALA	cnt:sc_sc	-2.951	14
189	194	ILE	ILE	cnt:sc_sc	5.8315	14
189	355	ILE	PHE	cnt:mc_sc	0.0186	1
189	355	ILE	PHE	cnt:sc_sc	3.3645	10
189	203	ILE	VAL	cnt:sc_sc	3.8991	9
190	191	PRO	SER	cnt:mc_mc	1.5007	3
190	355	PRO	PHE	cnt:sc_sc	1.5834	4
190	193	PRO	ALA	cnt:sc_sc	0.9864	3
190	188	PRO	VAL	cnt:mc_sc	0.025	1
191	192	SER	GLU	cnt:mc_sc	1.6937	7
191	193	SER	ALA	cnt:mc_mc	1.0803	3
192	191	GLU	SER	cnt:mc_mc	1.0556	1
193	194	ALA	ILE	cnt:mc_sc	0.0263	2
193	190	ALA	PRO	cnt:mc_sc	3.8989	5
193	355	ALA	PHE	cnt:sc_sc	1.4497	4
194	195	ILE	ASN	cnt:mc_sc	1.7175	7
194	198	ILE	THR	cnt:mc_sc	1.0287	2
194	198	ILE	THR	cnt:sc_sc	0.6365	9
195	198	ASN	THR	cnt:mc_mc	1.2187	3
195	196	ASN	GLU	cnt:sc_sc	0.0191	2
196	195	GLU	ASN	cnt:mc_mc	1.0109	1
196	198	GLU	THR	cnt:mc_mc	0.3093	2
196	162	GLU	PHE	cnt:mc_mc	1.8187	1
196	197	GLU	LEU	cnt:mc_sc	0.0291	2
197	195	LEU	ASN	cnt:mc_sc	1.3771	3
197	195	LEU	ASN	cnt:sc_sc	-0.7676	3
198	197	THR	LEU	cnt:mc_mc	0.0387	1
198	199	THR	VAL	cnt:mc_sc	3.2778	7
198	195	THR	ASN	cnt:mc_sc	1.7376	3
198	352	THR	SER	cnt:mc_sc	1.0021	1
198	352	THR	SER	cnt:sc_sc	1.4718	6
199	200	VAL	LEU	cnt:mc_sc	4.6683	12
199	349	VAL	LEU	cnt:sc_sc	2.9446	8
199	197	VAL	LEU	cnt:mc_sc	0.5719	2
199	350	VAL	TYR	cnt:mc_sc	0.7374	2
200	351	LEU	VAL	cnt:mc_sc	1.6614	4
200	338	LEU	LEU	cnt:sc_sc	0.3991	6
200	341	LEU	ILE	cnt:sc_sc	7.0208	33
200	350	LEU	TYR	cnt:mc_sc	1.7605	6
200	134	LEU	PHE	cnt:mc_sc	0.1973	2
201	202	VAL	LEU	cnt:mc_sc	1.2454	3
201	355	VAL	PHE	cnt:sc_sc	1.0045	10
201	353	VAL	ASP	cnt:mc_mc	1.6416	1
201	353	VAL	ASP	cnt:mc_sc	0.8523	2
202	354	LEU	ALA	cnt:mc_mc	-1.3633	3
202	203	LEU	VAL	cnt:mc_sc	1.9376	10
202	132	LEU	ARG	cnt:mc_mc	0.0638	1
202	354	LEU	ALA	cnt:sc_sc	1.5219	15
202	354	LEU	ALA	cnt:mc_sc	1.6252	4
202	132	LEU	ARG	cnt:mc_sc	0.1629	2
202	77	LEU	THR	cnt:sc_sc	0.3626	4
202	73	LEU	ALA	cnt:mc_sc	0.0024	2
203	204	VAL	ASN	cnt:mc_sc	1.2642	6
203	355	VAL	PHE	cnt:mc_mc	1.1864	1
203	355	VAL	PHE	cnt:sc_sc	0.8837	4
204	130	ASN	ALA	cnt:mc_mc	-2.0708	2
204	131	ASN	ASN	cnt:sc_sc	0.0042	1
205	69	THR	SER	cnt:mc_sc	2.0792	5
205	206	THR	ILE	cnt:mc_sc	0.632	5
205	357	THR	LYS	cnt:mc_sc	3.9592	7
205	356	THR	HIS	cnt:mc_sc	0.6049	3
205	204	THR	ASN	cnt:mc_sc	2.1246	7
206	409	ILE	PHE	cnt:mc_sc	0.3017	4
206	409	ILE	PHE	cnt:sc_sc	3.2302	5
206	118	ILE	TYR	cnt:sc_sc	3.4154	5
206	128	ILE	VAL	cnt:mc_mc	1.7338	1
206	66	ILE	SER	cnt:sc_sc	2.6379	3
206	207	ILE	TYR	cnt:mc_sc	1.3157	8
206	128	ILE	VAL	cnt:mc_sc	0.1598	2
207	180	TYR	LYS	cnt:mc_sc	0.0052	1
207	208	TYR	PHE	cnt:mc_sc	0.4648	3
207	368	TYR	GLU	cnt:sc_sc	2.5269	9
207	209	TYR	LYS	cnt:sc_sc	2.4636	7
208	127	PHE	LEU	cnt:mc_sc	0.0014	1
208	209	PHE	LYS	cnt:mc_sc	4.409	9
208	409	PHE	PHE	cnt:sc_sc	3.1995	8
208	367	PHE	SER	cnt:sc_sc	0.9722	5
208	266	PHE	ILE	cnt:sc_sc	3.5509	8
208	261	PHE	PHE	cnt:sc_sc	1.6854	9
208	210	PHE	GLY	cnt:sc_sc	0.503	1
208	126	PHE	LYS	cnt:mc_mc	1.5314	1
209	367	LYS	SER	cnt:mc_mc	0.1607	1
209	368	LYS	GLU	cnt:mc_sc	0.0094	1
209	368	LYS	GLU	cnt:sc_sc	1.1023	3
210	261	GLY	PHE	cnt:mc_sc	1.3008	4
211	365	LEU	GLU	cnt:mc_mc	0.9795	2
211	212	LEU	TRP	cnt:mc_mc	1.3813	2
211	261	LEU	PHE	cnt:mc_sc	4.9024	8
211	262	LEU	LYS	cnt:mc_sc	0.7157	4
211	262	LEU	LYS	cnt:sc_sc	3.6188	15
211	365	LEU	GLU	cnt:mc_sc	0.0044	2
211	365	LEU	GLU	cnt:sc_sc	3.0228	8
211	369	LEU	ALA	cnt:sc_sc	1.4746	13
211	366	LEU	GLY	cnt:mc_mc	0.2853	1
211	366	LEU	GLY	cnt:mc_sc	0.9241	1
211	215	LEU	LYS	cnt:sc_sc	1.4982	4
212	262	TRP	LYS	cnt:mc_sc	2.528	7
212	214	TRP	SER	cnt:mc_sc	2.9919	7
212	215	TRP	LYS	cnt:mc_sc	1.3769	4
212	366	TRP	GLY	cnt:mc_sc	1.3441	8
212	366	TRP	GLY	cnt:sc_sc	-1.3486	5
212	216	TRP	PHE	cnt:sc_sc	4.9125	8
212	363	TRP	ASN	cnt:mc_sc	1.8499	3
212	364	TRP	GLU	cnt:mc_sc	1.1554	3
212	365	TRP	GLU	cnt:mc_sc	1.0531	3
212	261	TRP	PHE	cnt:sc_sc	2.9423	6
212	307	TRP	MET	cnt:sc_sc	0.0042	2
212	362	TRP	VAL	cnt:sc_sc	0.154	5
212	259	TRP	LEU	cnt:sc_sc	2.2348	4
212	259	TRP	LEU	cnt:mc_sc	1.4962	2
212	268	TRP	MET	cnt:sc_sc	1.8196	6
212	261	TRP	PHE	cnt:mc_mc	0.0452	1
212	215	TRP	LYS	cnt:sc_sc	1.6002	3
213	260	LYS	PRO	cnt:mc_sc	0.0599	2
213	260	LYS	PRO	cnt:sc_sc	1.8829	7
213	264	LYS	ASP	cnt:sc_sc	1.8465	9
213	262	LYS	LYS	cnt:mc_mc	0.1785	2
213	261	LYS	PHE	cnt:mc_sc	0.1121	1
213	214	LYS	SER	cnt:mc_sc	0.0223	1
215	214	LYS	SER	cnt:mc_mc	0.0999	1
215	365	LYS	GLU	cnt:mc_sc	0.9117	5
215	373	LYS	THR	cnt:sc_sc	3.1525	6
215	364	LYS	GLU	cnt:mc_mc	0.0085	1
215	365	LYS	GLU	cnt:sc_sc	2.6626	9
215	262	LYS	LYS	cnt:sc_sc	1.3135	3
215	216	LYS	PHE	cnt:mc_sc	0.0348	2
216	240	PHE	TYR	cnt:mc_sc	0.0886	11
216	364	PHE	GLU	cnt:mc_sc	0.8306	11
216	240	PHE	TYR	cnt:sc_sc	0.7476	3
216	364	PHE	GLU	cnt:sc_sc	3.0203	10
216	241	PHE	GLN	cnt:sc_sc	2.0324	7
216	239	PHE	MET	cnt:sc_sc	-0.015	13
216	307	PHE	MET	cnt:sc_sc	0.6495	4
216	217	PHE	SER	cnt:mc_sc	0.0791	1
217	364	SER	GLU	cnt:mc_sc	0.4534	1
217	375	SER	VAL	cnt:sc_sc	5.5242	9
217	375	SER	VAL	cnt:mc_sc	0.0222	4
218	364	PRO	GLU	cnt:mc_sc	3.3804	9
218	364	PRO	GLU	cnt:sc_sc	1.657	10
218	217	PRO	SER	cnt:sc_sc	0.1923	2
218	219	PRO	GLU	cnt:sc_sc	1.7758	3
218	221	PRO	THR	cnt:mc_sc	0.3279	3
218	372	PRO	SER	cnt:mc_sc	0.0064	1
218	216	PRO	PHE	cnt:mc_sc	0.1573	1
219	221	GLU	THR	cnt:mc_mc	0.0488	2
219	374	GLU	ALA	cnt:sc_sc	1.2455	4
219	217	GLU	SER	cnt:sc_sc	0.6185	3
220	219	ASN	GLU	cnt:mc_sc	0.0013	1
221	238	THR	MET	cnt:mc_mc	0.8212	2
221	222	THR	ARG	cnt:mc_sc	0.5114	3
221	237	THR	SER	cnt:sc_sc	0.794	7
221	239	THR	MET	cnt:mc_mc	0.0245	1
221	309	THR	ARG	cnt:sc_sc	0.8602	6
221	364	THR	GLU	cnt:sc_sc	0.0154	3
221	238	THR	MET	cnt:mc_sc	4.0735	6
222	223	ARG	LYS	cnt:mc_mc	0.8488	2
222	224	ARG	GLU	cnt:mc_sc	1.6155	3
222	223	ARG	LYS	cnt:mc_sc	0.6184	5
222	224	ARG	GLU	cnt:sc_sc	1.1856	5
223	236	LYS	ALA	cnt:mc_mc	-2.017	2
223	237	LYS	SER	cnt:mc_mc	0.0107	1
223	235	LYS	SER	cnt:sc_sc	2.3522	3
223	237	LYS	SER	cnt:mc_sc	0.481	5
223	236	LYS	ALA	cnt:mc_sc	1.0493	2
224	223	GLU	LYS	cnt:mc_sc	1.8625	5
224	238	GLU	MET	cnt:sc_sc	1.5593	10
224	225	GLU	LEU	cnt:mc_sc	0.0783	1
225	224	LEU	GLU	cnt:mc_mc	0.0701	1
225	227	LEU	TYR	cnt:mc_sc	0.182	3
225	227	LEU	TYR	cnt:sc_sc	3.5696	11
225	233	LEU	SER	cnt:sc_sc	8.4741	19
225	234	LEU	CYS	cnt:mc_sc	0.2134	5
225	235	LEU	SER	cnt:mc_mc	0.0028	1
225	235	LEU	SER	cnt:mc_sc	0.0097	2
226	234	PHE	CYS	cnt:mc_mc	-3.5803	5
226	227	PHE	TYR	cnt:mc_sc	1.8686	5
226	234	PHE	CYS	cnt:mc_sc	0.1674	4
226	416	PHE	PRO	cnt:sc_sc	9.2498	20
226	392	PHE	ASN	cnt:mc_sc	2.3989	4
226	393	PHE	ARG	cnt:mc_sc	2.741	8
226	394	PHE	PRO	cnt:sc_sc	2.0823	5
226	414	PHE	ALA	cnt:mc_sc	2.3962	3
226	391	PHE	ALA	cnt:mc_sc	0.0475	2
226	394	PHE	PRO	cnt:mc_sc	2.4708	5
226	392	PHE	ASN	cnt:mc_mc	1.5132	2
227	392	TYR	ASN	cnt:mc_sc	1.7406	4
227	233	TYR	SER	cnt:sc_sc	0.0406	1
227	232	TYR	GLU	cnt:mc_mc	0.0029	1
227	233	TYR	SER	cnt:mc_mc	0.3603	1
228	227	LYS	TYR	cnt:mc_mc	0.017	2
228	230	LYS	ASP	cnt:mc_mc	0.9318	3
228	230	LYS	ASP	cnt:sc_sc	3.2464	5
228	232	LYS	GLU	cnt:mc_sc	2.993	7
228	234	LYS	CYS	cnt:sc_sc	3.488	12
228	415	LYS	ASN	cnt:sc_sc	0.0304	2
228	232	LYS	GLU	cnt:sc_sc	2.0888	8
228	60	LYS	ASN	cnt:sc_sc	0.2659	2
228	414	LYS	ALA	cnt:mc_sc	0.0109	2
228	233	LYS	SER	cnt:mc_sc	1.0264	4
228	229	LYS	ALA	cnt:mc_sc	0.1002	1
229	60	ALA	ASN	cnt:mc_sc	0.1998	2
230	229	ASP	ALA	cnt:mc_mc	0.0941	1
230	232	ASP	GLU	cnt:mc_mc	1.0751	3
231	230	GLY	ASP	cnt:mc_mc	0.0154	1
231	232	GLY	GLU	cnt:mc_sc	0.0931	2
232	233	GLU	SER	cnt:mc_mc	0.7925	2
232	230	GLU	ASP	cnt:sc_sc	0.3725	2
232	230	GLU	ASP	cnt:mc_sc	0.4127	3
233	226	SER	PHE	cnt:mc_mc	1.1112	3
233	234	SER	CYS	cnt:mc_sc	0.5969	4
234	417	CYS	CYS	cnt:mc_sc	0.2772	1
235	417	SER	CYS	cnt:mc_sc	1.2447	3
235	224	SER	GLU	cnt:mc_mc	1.4943	1
236	238	ALA	MET	cnt:mc_mc	0.1151	2
236	416	ALA	PRO	cnt:sc_sc	3.0952	6
236	237	ALA	SER	cnt:mc_sc	0.8768	2
236	417	ALA	CYS	cnt:sc_sc	1.5903	2
237	309	SER	ARG	cnt:sc_sc	0.8801	3
238	222	MET	ARG	cnt:mc_mc	0.1027	4
238	222	MET	ARG	cnt:mc_sc	1.1065	2
238	239	MET	MET	cnt:mc_sc	0.5371	3
238	306	MET	HIS	cnt:sc_sc	2.7817	10
238	392	MET	ASN	cnt:sc_sc	2.9954	11
238	307	MET	MET	cnt:mc_mc	0.0395	1
238	391	MET	ALA	cnt:mc_sc	2.3273	4
238	392	MET	ASN	cnt:mc_sc	0.3881	5
239	307	MET	MET	cnt:mc_mc	1.1639	3
239	240	MET	TYR	cnt:mc_mc	0.3364	1
239	307	MET	MET	cnt:mc_sc	2.9152	8
239	221	MET	THR	cnt:mc_sc	0.0121	1
239	307	MET	MET	cnt:sc_sc	2.5021	5
239	221	MET	THR	cnt:sc_sc	0.5218	4
239	362	MET	VAL	cnt:sc_sc	0.0114	3
239	308	MET	PRO	cnt:mc_sc	1.7393	4
239	309	MET	ARG	cnt:mc_sc	0.006	2
239	309	MET	ARG	cnt:sc_sc	0.083	2
240	305	TYR	VAL	cnt:mc_mc	0.0741	2
240	241	TYR	GLN	cnt:mc_sc	0.2552	16
240	217	TYR	SER	cnt:mc_sc	0.4286	5
240	241	TYR	GLN	cnt:sc_sc	1.7362	6
240	220	TYR	ASN	cnt:mc_sc	0.0193	1
241	242	GLN	GLU	cnt:mc_sc	2.0074	8
241	245	GLN	PHE	cnt:sc_sc	2.1662	7
242	303	GLU	LEU	cnt:mc_mc	-2.4575	2
242	380	GLU	ARG	cnt:mc_sc	4.4986	9
242	304	GLU	VAL	cnt:sc_sc	3.2758	12
242	386	GLU	ARG	cnt:sc_sc	0.1242	5
242	304	GLU	VAL	cnt:mc_mc	0.4646	1
242	382	GLU	LEU	cnt:sc_sc	2.5981	4
242	304	GLU	VAL	cnt:mc_sc	0.9549	2
242	380	GLU	ARG	cnt:sc_sc	0.4852	3
243	302	GLY	MET	cnt:mc_sc	0.4425	2
243	380	GLY	ARG	cnt:mc_sc	1.0211	6
243	302	GLY	MET	cnt:mc_mc	0.7917	2
244	243	LYS	GLY	cnt:mc_mc	0.5568	1
244	245	LYS	PHE	cnt:mc_sc	2.2634	4
244	300	LYS	GLU	cnt:sc_sc	3.9033	13
244	301	LYS	MET	cnt:mc_mc	-2.0405	2
244	302	LYS	MET	cnt:mc_mc	0.0427	1
244	300	LYS	GLU	cnt:mc_sc	0.1098	3
244	301	LYS	MET	cnt:mc_sc	0.2307	1
244	302	LYS	MET	cnt:sc_sc	3.0331	7
245	300	PHE	GLU	cnt:mc_mc	0.5334	2
245	257	PHE	LEU	cnt:sc_sc	3.641	14
245	243	PHE	GLY	cnt:mc_sc	2.1772	2
245	305	PHE	VAL	cnt:sc_sc	1.1446	6
245	259	PHE	LEU	cnt:sc_sc	-0.5341	6
245	258	PHE	GLU	cnt:mc_sc	0.0649	2
246	245	ARG	PHE	cnt:mc_mc	0.1107	1
246	298	ARG	LEU	cnt:mc_sc	2.3047	4
246	298	ARG	LEU	cnt:sc_sc	3.7559	16
246	299	ARG	GLU	cnt:mc_mc	1.2145	2
246	258	ARG	GLU	cnt:sc_sc	3.4147	7
247	298	TYR	LEU	cnt:mc_sc	2.6041	4
247	246	TYR	ARG	cnt:mc_sc	0.3061	2
247	303	TYR	LEU	cnt:sc_sc	10.4245	26
247	248	TYR	ARG	cnt:mc_sc	0.7446	10
247	256	TYR	VAL	cnt:mc_sc	1.9266	2
247	387	TYR	VAL	cnt:sc_sc	2.8653	2
247	249	TYR	ARG	cnt:sc_sc	1.8217	5
247	256	TYR	VAL	cnt:mc_mc	1.8135	1
247	257	TYR	LEU	cnt:sc_sc	0.6676	7
248	298	ARG	LEU	cnt:sc_sc	2.7223	7
248	249	ARG	ARG	cnt:mc_sc	3.409	9
248	250	ARG	VAL	cnt:sc_sc	0.6545	11
248	297	ARG	GLU	cnt:mc_sc	0.7131	5
248	298	ARG	LEU	cnt:mc_sc	1.186	2
248	297	ARG	GLU	cnt:sc_sc	1.6752	6
249	254	ARG	THR	cnt:mc_mc	1.7576	2
249	250	ARG	VAL	cnt:mc_sc	0.4915	6
249	253	ARG	GLY	cnt:sc_sc	1.5135	5
249	253	ARG	GLY	cnt:mc_sc	1.8904	9
249	255	ARG	GLN	cnt:mc_mc	0.8296	1
249	254	ARG	THR	cnt:mc_sc	0.0376	1
250	251	VAL	ALA	cnt:mc_mc	0.597	3
250	294	VAL	TRP	cnt:sc_sc	10.4107	22
250	251	VAL	ALA	cnt:mc_sc	0.0826	6
250	254	VAL	THR	cnt:sc_sc	2.4621	5
250	297	VAL	GLU	cnt:sc_sc	0.1011	2
250	256	VAL	VAL	cnt:sc_sc	0.1485	4
251	252	ALA	GLU	cnt:mc_sc	0.372	5
251	253	ALA	GLY	cnt:mc_mc	1.0119	2
251	294	ALA	TRP	cnt:sc_sc	1.6585	4
252	251	GLU	ALA	cnt:mc_mc	0.0153	1
252	254	GLU	THR	cnt:mc_mc	0.1966	2
252	277	GLU	LYS	cnt:sc_sc	5.7118	24
253	250	GLY	VAL	cnt:mc_mc	1.8238	4
253	252	GLY	GLU	cnt:mc_mc	0.033	1
253	274	GLY	LYS	cnt:sc_sc	0.0383	2
253	274	GLY	LYS	cnt:mc_sc	0.0509	1
254	253	THR	GLY	cnt:mc_mc	0.3382	2
254	273	THR	PRO	cnt:mc_sc	2.0621	7
254	255	THR	GLN	cnt:mc_sc	2.329	7
254	271	THR	ILE	cnt:sc_sc	2.3162	16
254	272	THR	LEU	cnt:mc_mc	0.3206	1
254	272	THR	LEU	cnt:mc_sc	1.7246	3
255	256	GLN	VAL	cnt:mc_sc	0.4145	3
255	389	GLN	PHE	cnt:sc_sc	3.2761	11
255	248	GLN	ARG	cnt:mc_mc	0.1116	1
255	272	GLN	LEU	cnt:sc_sc	3.7767	7
256	257	VAL	LEU	cnt:mc_sc	0.955	3
256	294	VAL	TRP	cnt:sc_sc	0.9172	9
256	248	VAL	ARG	cnt:mc_sc	0.1338	1
256	298	VAL	LEU	cnt:sc_sc	6.072	13
256	269	VAL	VAL	cnt:sc_sc	0.2127	2
256	271	VAL	ILE	cnt:sc_sc	0.5775	4
257	389	LEU	PHE	cnt:sc_sc	6.0372	16
257	258	LEU	GLU	cnt:mc_sc	0.8575	6
257	259	LEU	LEU	cnt:sc_sc	3.6864	11
257	305	LEU	VAL	cnt:sc_sc	2.1801	17
257	246	LEU	ARG	cnt:mc_mc	0.1419	1
257	270	LEU	LEU	cnt:sc_sc	1.9623	7
257	246	LEU	ARG	cnt:mc_sc	0.9366	2
257	303	LEU	LEU	cnt:sc_sc	1.2699	4
258	259	GLU	LEU	cnt:mc_sc	3.1015	8
258	260	GLU	PRO	cnt:mc_sc	0.5225	3
258	269	GLU	VAL	cnt:sc_sc	1.9035	8
258	298	GLU	LEU	cnt:sc_sc	1.0418	6
258	267	GLU	THR	cnt:sc_sc	2.3778	10
258	268	GLU	MET	cnt:mc_mc	1.6513	1
258	269	GLU	VAL	cnt:mc_mc	1.3572	1
258	269	GLU	VAL	cnt:mc_sc	0.2441	2
258	260	GLU	PRO	cnt:sc_sc	0.0079	2
259	307	LEU	MET	cnt:sc_sc	2.1405	7
259	260	LEU	PRO	cnt:mc_sc	-0.3081	3
259	268	LEU	MET	cnt:sc_sc	0.049	4
260	267	PRO	THR	cnt:mc_sc	2.9527	7
260	259	PRO	LEU	cnt:mc_mc	0.0902	1
260	264	PRO	ASP	cnt:sc_sc	0.6535	2
260	267	PRO	THR	cnt:sc_sc	2.7622	5
261	211	PHE	LEU	cnt:mc_mc	1.917	2
261	262	PHE	LYS	cnt:mc_mc	0.886	2
261	266	PHE	ILE	cnt:sc_sc	0.4712	4
261	267	PHE	THR	cnt:mc_sc	0.0458	2
261	268	PHE	MET	cnt:sc_sc	2.2669	3
261	367	PHE	SER	cnt:mc_sc	0.2513	3
261	213	PHE	LYS	cnt:mc_mc	0.354	2
261	266	PHE	ILE	cnt:mc_sc	0.4086	3
261	262	PHE	LYS	cnt:mc_sc	0.1509	1
262	264	LYS	ASP	cnt:mc_mc	0.489	2
262	213	LYS	LYS	cnt:mc_sc	1.2184	3
264	261	ASP	PHE	cnt:mc_mc	0.8356	4
264	263	ASP	GLY	cnt:mc_mc	0.0512	1
264	266	ASP	ILE	cnt:mc_mc	0.1023	2
264	263	ASP	GLY	cnt:mc_sc	1.1699	2
265	264	ASP	ASP	cnt:mc_mc	0.0259	1
265	266	ASP	ILE	cnt:mc_sc	0.6992	5
265	116	ASP	ARG	cnt:sc_sc	4.1	10
265	266	ASP	ILE	cnt:sc_sc	0.0557	1
265	403	ASP	PRO	cnt:mc_sc	1.1139	6
265	401	ASP	GLU	cnt:sc_sc	0.2666	2
266	267	ILE	THR	cnt:mc_sc	2.9029	9
266	401	ILE	GLU	cnt:sc_sc	1.7141	5
266	399	ILE	ILE	cnt:sc_sc	0.0066	1
266	401	ILE	GLU	cnt:mc_mc	0.0031	1
266	400	ILE	ARG	cnt:mc_sc	0.1658	2
266	408	ILE	ILE	cnt:sc_sc	0.0781	3
266	125	ILE	SER	cnt:sc_sc	0.0173	4
266	401	ILE	GLU	cnt:mc_sc	0.0133	1
267	260	THR	PRO	cnt:mc_mc	1.3583	2
267	402	THR	VAL	cnt:sc_sc	1.1709	16
267	259	THR	LEU	cnt:mc_mc	0.005	1
267	268	THR	MET	cnt:mc_sc	0.1572	1
268	269	MET	VAL	cnt:mc_sc	0.2183	4
268	397	MET	VAL	cnt:sc_sc	5.1733	18
268	307	MET	MET	cnt:sc_sc	-2.3137	20
268	310	MET	PHE	cnt:sc_sc	1.6276	9
268	399	MET	ILE	cnt:mc_mc	0.7289	1
268	362	MET	VAL	cnt:sc_sc	0.1272	4
268	270	MET	LEU	cnt:sc_sc	-0.0349	10
268	259	MET	LEU	cnt:mc_sc	0.3787	1
268	398	MET	PHE	cnt:mc_sc	0.0948	1
269	270	VAL	LEU	cnt:mc_sc	1.9343	7
269	400	VAL	ARG	cnt:sc_sc	4.2825	14
269	257	VAL	LEU	cnt:mc_sc	0.3102	2
269	295	VAL	LEU	cnt:sc_sc	2.485	4
270	271	LEU	ILE	cnt:mc_sc	0.3705	2
270	389	LEU	PHE	cnt:sc_sc	0.7481	11
270	397	LEU	VAL	cnt:sc_sc	2.8359	9
270	396	LEU	LEU	cnt:mc_mc	1.5147	1
270	307	LEU	MET	cnt:sc_sc	0.965	8
270	395	LEU	PHE	cnt:sc_sc	0.694	6
270	396	LEU	LEU	cnt:mc_sc	0.011	2
271	272	ILE	LEU	cnt:mc_sc	0.0735	3
271	398	ILE	PHE	cnt:sc_sc	3.0527	5
271	396	ILE	LEU	cnt:sc_sc	0.8278	6
271	294	ILE	TRP	cnt:sc_sc	0.0057	2
272	273	LEU	PRO	cnt:mc_mc	1.4229	3
272	389	LEU	PHE	cnt:sc_sc	2.9711	14
272	391	LEU	ALA	cnt:mc_sc	1.8006	11
272	393	LEU	ARG	cnt:sc_sc	4.5337	14
272	395	LEU	PHE	cnt:sc_sc	2.0294	7
272	273	LEU	PRO	cnt:mc_sc	-0.7983	3
272	273	LEU	PRO	cnt:sc_sc	0.1206	4
272	390	LEU	LYS	cnt:mc_sc	1.768	4
272	391	LEU	ALA	cnt:sc_sc	1.9595	5
273	274	PRO	LYS	cnt:mc_mc	1.4421	2
273	282	PRO	VAL	cnt:sc_sc	-0.0216	8
273	277	PRO	LYS	cnt:mc_sc	1.7152	2
273	279	PRO	LEU	cnt:sc_sc	0.6694	14
273	277	PRO	LYS	cnt:sc_sc	0.3624	3
273	279	PRO	LEU	cnt:mc_sc	1.4869	2
273	394	PRO	PRO	cnt:mc_sc	0.0594	1
274	276	LYS	GLU	cnt:mc_mc	1.0836	3
274	252	LYS	GLU	cnt:mc_sc	4.5401	7
274	276	LYS	GLU	cnt:sc_sc	4.9237	15
274	277	LYS	LYS	cnt:sc_sc	0.2778	9
274	393	LYS	ARG	cnt:mc_sc	0.4527	3
274	277	LYS	LYS	cnt:mc_sc	0.1682	2
275	274	PRO	LYS	cnt:mc_mc	0.9174	1
275	277	PRO	LYS	cnt:mc_mc	0.6923	2
275	274	PRO	LYS	cnt:sc_sc	-0.4924	4
275	393	PRO	ARG	cnt:sc_sc	1.9001	6
275	393	PRO	ARG	cnt:mc_sc	0.1281	1
275	276	PRO	GLU	cnt:sc_sc	1.0824	5
275	276	PRO	GLU	cnt:mc_sc	0.0718	1
277	278	LYS	SER	cnt:mc_mc	0.4877	2
277	278	LYS	SER	cnt:mc_sc	1.5462	5
277	281	LYS	LYS	cnt:sc_sc	1.0814	14
277	282	LYS	VAL	cnt:sc_sc	0.5124	5
278	280	SER	ALA	cnt:mc_mc	0.8235	3
278	281	SER	LYS	cnt:mc_mc	1.7468	3
278	281	SER	LYS	cnt:sc_sc	2.1194	9
278	279	SER	LEU	cnt:mc_sc	0.0025	2
278	280	SER	ALA	cnt:mc_sc	0.0198	2
279	282	LEU	VAL	cnt:mc_sc	0.8211	5
279	278	LEU	SER	cnt:mc_mc	0.8872	1
279	281	LEU	LYS	cnt:mc_mc	0.8079	3
279	282	LEU	VAL	cnt:mc_mc	1.5032	4
279	395	LEU	PHE	cnt:mc_sc	2.431	10
279	394	LEU	PRO	cnt:sc_sc	3.5628	10
279	412	LEU	ARG	cnt:sc_sc	3.0519	8
279	283	LEU	GLU	cnt:sc_sc	0.4297	2
279	282	LEU	VAL	cnt:sc_sc	0.1115	2
279	394	LEU	PRO	cnt:mc_sc	2.7935	4
279	396	LEU	LEU	cnt:sc_sc	1.1828	8
280	279	ALA	LEU	cnt:mc_mc	0.9954	1
280	282	ALA	VAL	cnt:mc_mc	0.2239	1
280	283	ALA	GLU	cnt:mc_mc	0.0036	2
280	284	ALA	LYS	cnt:mc_sc	2.9704	7
280	284	ALA	LYS	cnt:sc_sc	0.8945	8
280	278	ALA	SER	cnt:sc_sc	0.3609	4
280	281	ALA	LYS	cnt:mc_sc	0.05	2
281	280	LYS	ALA	cnt:mc_mc	0.8403	1
281	283	LYS	GLU	cnt:mc_mc	0.4996	1
281	284	LYS	LYS	cnt:mc_mc	0.956	4
281	284	LYS	LYS	cnt:mc_sc	2.7239	3
281	278	LYS	SER	cnt:mc_sc	1.7105	3
281	282	LYS	VAL	cnt:mc_sc	0.0243	1
282	281	VAL	LYS	cnt:mc_mc	1.046	1
282	284	VAL	LYS	cnt:mc_mc	0.2224	1
282	285	VAL	GLU	cnt:mc_mc	2.0346	4
282	285	VAL	GLU	cnt:mc_sc	0.2554	2
282	283	VAL	GLU	cnt:mc_sc	0.1288	4
282	271	VAL	ILE	cnt:sc_sc	0.0026	2
282	396	VAL	LEU	cnt:sc_sc	0.1255	4
282	278	VAL	SER	cnt:mc_sc	1.8404	2
283	286	GLU	LEU	cnt:mc_sc	4.1637	11
283	282	GLU	VAL	cnt:mc_mc	0.9544	1
283	285	GLU	GLU	cnt:mc_mc	0.905	2
283	286	GLU	LEU	cnt:mc_mc	1.3177	2
283	279	GLU	LEU	cnt:mc_sc	1.0196	3
283	50	GLU	TYR	cnt:sc_sc	1.1027	4
283	396	GLU	LEU	cnt:sc_sc	3.9128	8
283	412	GLU	ARG	cnt:sc_sc	3.6631	6
283	280	GLU	ALA	cnt:mc_sc	0.5167	2
283	284	GLU	LYS	cnt:mc_sc	0.0017	1
284	51	LYS	GLN	cnt:mc_sc	0.668	4
284	283	LYS	GLU	cnt:mc_mc	0.7555	1
284	286	LYS	LEU	cnt:mc_mc	0.4342	2
285	286	GLU	LEU	cnt:mc_mc	1.1021	2
285	281	GLU	LYS	cnt:mc_sc	0.7209	3
286	287	LEU	THR	cnt:mc_sc	0.9528	5
286	291	LEU	LEU	cnt:sc_sc	3.1752	12
286	396	LEU	LEU	cnt:sc_sc	4.5561	8
287	289	THR	GLU	cnt:mc_mc	0.8657	3
287	290	THR	VAL	cnt:mc_mc	1.7008	3
287	290	THR	VAL	cnt:sc_sc	-3.1229	18
287	288	THR	PRO	cnt:mc_sc	0.1757	3
287	285	THR	GLU	cnt:mc_sc	0.1493	2
287	290	THR	VAL	cnt:mc_sc	2.4373	5
288	290	PRO	VAL	cnt:mc_mc	0.5893	2
288	287	PRO	THR	cnt:sc_sc	1.3024	4
288	289	PRO	GLU	cnt:mc_sc	0.0182	2
288	291	PRO	LEU	cnt:mc_sc	0.8089	3
288	289	PRO	GLU	cnt:sc_sc	1.8098	2
289	288	GLU	PRO	cnt:mc_mc	1.1611	1
289	291	GLU	LEU	cnt:mc_mc	0.0152	1
289	292	GLU	GLN	cnt:mc_sc	0.1443	3
289	287	GLU	THR	cnt:sc_sc	1.529	4
290	293	VAL	GLU	cnt:mc_sc	2.3914	7
290	289	VAL	GLU	cnt:mc_mc	0.1036	1
290	292	VAL	GLN	cnt:mc_mc	0.7213	1
290	293	VAL	GLU	cnt:mc_mc	1.9182	4
290	294	VAL	TRP	cnt:sc_sc	7.8054	21
290	291	VAL	LEU	cnt:mc_sc	0.2724	2
291	294	LEU	TRP	cnt:mc_sc	0.7297	8
291	290	LEU	VAL	cnt:mc_mc	1.0306	1
291	293	LEU	GLU	cnt:mc_mc	0.4998	2
291	398	LEU	PHE	cnt:sc_sc	0.9094	7
291	294	LEU	TRP	cnt:sc_sc	2.4315	3
292	291	GLN	LEU	cnt:mc_mc	0.7983	1
292	294	GLN	TRP	cnt:mc_mc	0.1077	1
292	288	GLN	PRO	cnt:mc_sc	0.0032	1
293	292	GLU	GLN	cnt:mc_mc	0.4586	1
293	295	GLU	LEU	cnt:mc_mc	0.0928	1
293	297	GLU	GLU	cnt:sc_sc	0.4007	2
293	294	GLU	TRP	cnt:mc_sc	0.0122	1
294	293	TRP	GLU	cnt:mc_mc	1.1661	1
294	296	TRP	ASP	cnt:mc_mc	0.3435	3
294	297	TRP	GLU	cnt:mc_mc	1.5984	4
294	298	TRP	LEU	cnt:mc_sc	0.6695	7
294	290	TRP	VAL	cnt:mc_sc	2.6987	5
294	295	TRP	LEU	cnt:mc_sc	0.6574	1
295	298	LEU	LEU	cnt:mc_sc	3.0189	8
295	294	LEU	TRP	cnt:mc_mc	0.8137	1
295	297	LEU	GLU	cnt:mc_mc	1.2654	3
295	298	LEU	LEU	cnt:mc_mc	1.5756	2
295	291	LEU	LEU	cnt:mc_sc	1.2298	3
295	400	LEU	ARG	cnt:sc_sc	0.5469	11
295	292	LEU	GLN	cnt:mc_sc	0.2713	2
295	292	LEU	GLN	cnt:sc_sc	0.0142	2
295	298	LEU	LEU	cnt:sc_sc	2.524	3
295	296	LEU	ASP	cnt:mc_sc	0.016	1
296	295	ASP	LEU	cnt:mc_mc	0.938	1
296	298	ASP	LEU	cnt:mc_mc	0.0631	2
296	292	ASP	GLN	cnt:mc_sc	0.4039	3
296	293	ASP	GLU	cnt:mc_sc	0.469	1
297	293	GLU	GLU	cnt:mc_sc	-0.2547	3
297	294	GLU	TRP	cnt:mc_sc	1.756	2
298	297	LEU	GLU	cnt:mc_mc	0.281	2
298	247	LEU	TYR	cnt:mc_mc	0.0407	1
299	248	GLU	ARG	cnt:sc_sc	0.1027	2
299	300	GLU	GLU	cnt:mc_sc	2.1787	7
300	299	GLU	GLU	cnt:mc_mc	0.3129	1
300	301	GLU	MET	cnt:mc_sc	0.0859	3
301	303	MET	LEU	cnt:mc_mc	0.6667	3
301	303	MET	LEU	cnt:mc_sc	2.8531	4
301	303	MET	LEU	cnt:sc_sc	3.2195	12
301	387	MET	VAL	cnt:sc_sc	3.8009	16
301	302	MET	MET	cnt:mc_sc	2.0549	8
301	387	MET	VAL	cnt:mc_sc	0.184	2
302	301	MET	MET	cnt:mc_mc	0.3175	1
302	303	MET	LEU	cnt:mc_sc	0.0185	2
302	382	MET	LEU	cnt:sc_sc	0.0785	4
303	387	LEU	VAL	cnt:sc_sc	3.3757	19
303	389	LEU	PHE	cnt:sc_sc	0.1726	4
303	387	LEU	VAL	cnt:mc_mc	0.1249	1
303	304	LEU	VAL	cnt:mc_sc	0.0718	4
303	245	LEU	PHE	cnt:sc_sc	0.0067	1
303	305	LEU	VAL	cnt:sc_sc	0.0585	2
304	305	VAL	VAL	cnt:mc_sc	1.1935	6
304	388	VAL	THR	cnt:sc_sc	2.8601	12
304	306	VAL	HIS	cnt:sc_sc	-2.1189	7
304	386	VAL	ARG	cnt:sc_sc	5.318	21
304	241	VAL	GLN	cnt:mc_mc	0.4218	1
304	388	VAL	THR	cnt:mc_sc	1.4025	2
305	306	VAL	HIS	cnt:mc_sc	1.3308	4
305	307	VAL	MET	cnt:sc_sc	0.2052	3
305	389	VAL	PHE	cnt:mc_sc	0.0183	1
305	389	VAL	PHE	cnt:mc_mc	1.5582	1
305	389	VAL	PHE	cnt:sc_sc	0.2736	8
306	238	HIS	MET	cnt:mc_sc	1.369	1
306	390	HIS	LYS	cnt:mc_sc	-2.1641	5
306	390	HIS	LYS	cnt:sc_sc	1.241	6
306	388	HIS	THR	cnt:sc_sc	0.5487	2
307	238	MET	MET	cnt:mc_sc	4.2765	3
307	308	MET	PRO	cnt:mc_mc	0.7192	2
307	308	MET	PRO	cnt:sc_sc	0.9709	6
307	308	MET	PRO	cnt:mc_sc	1.8143	6
307	310	MET	PHE	cnt:sc_sc	0.8233	8
307	362	MET	VAL	cnt:sc_sc	0.8084	6
308	237	PRO	SER	cnt:mc_mc	0.8597	2
308	238	PRO	MET	cnt:mc_sc	0.7009	3
308	309	PRO	ARG	cnt:mc_mc	1.106	2
308	395	PRO	PHE	cnt:sc_sc	0.123	5
308	238	PRO	MET	cnt:sc_sc	0.5007	3
308	309	PRO	ARG	cnt:mc_sc	0.818	2
308	310	PRO	PHE	cnt:sc_sc	0.0224	1
308	416	PRO	PRO	cnt:sc_sc	1.1202	3
308	391	PRO	ALA	cnt:mc_sc	0.7851	2
308	391	PRO	ALA	cnt:sc_sc	0.0534	2
309	362	ARG	VAL	cnt:mc_mc	0.2347	2
309	310	ARG	PHE	cnt:mc_sc	0.7535	5
309	362	ARG	VAL	cnt:mc_sc	0.7451	3
309	363	ARG	ASN	cnt:mc_sc	0.1533	1
310	413	PHE	VAL	cnt:sc_sc	9.4938	18
310	308	PHE	PRO	cnt:mc_sc	0.3193	2
310	360	PHE	LEU	cnt:sc_sc	2.2837	6
310	362	PHE	VAL	cnt:sc_sc	2.5227	6
310	397	PHE	VAL	cnt:sc_sc	0.9259	2
310	416	PHE	PRO	cnt:sc_sc	1.3981	4
310	311	PHE	ARG	cnt:mc_sc	0.7698	1
311	312	ARG	ILE	cnt:mc_sc	2.2232	6
311	313	ARG	GLU	cnt:sc_sc	1.2895	4
311	361	ARG	GLU	cnt:mc_mc	0.8981	1
311	361	ARG	GLU	cnt:sc_sc	1.7175	6
312	313	ILE	GLU	cnt:mc_sc	1.7193	5
312	314	ILE	ASP	cnt:sc_sc	1.2054	4
312	310	ILE	PHE	cnt:sc_sc	0.0519	1
312	64	ILE	PHE	cnt:mc_sc	0.0042	2
312	413	ILE	VAL	cnt:sc_sc	3.0509	4
313	357	GLU	LYS	cnt:sc_sc	0.0416	2
313	359	GLU	PHE	cnt:sc_sc	0.8319	6
314	316	ASP	PHE	cnt:mc_sc	1.8121	4
314	357	ASP	LYS	cnt:mc_sc	1.3311	4
314	64	ASP	PHE	cnt:mc_sc	1.6407	4
314	316	ASP	PHE	cnt:sc_sc	3.8716	9
315	316	GLY	PHE	cnt:mc_sc	1.9712	4
315	357	GLY	LYS	cnt:mc_sc	3.3853	11
315	356	GLY	HIS	cnt:mc_sc	0.104	1
315	357	GLY	LYS	cnt:sc_sc	0.1172	3
315	357	GLY	LYS	cnt:mc_mc	0.5639	2
316	356	PHE	HIS	cnt:mc_mc	-0.8836	5
316	318	PHE	LEU	cnt:sc_sc	1.3493	13
316	356	PHE	HIS	cnt:mc_sc	3.5852	5
316	356	PHE	HIS	cnt:sc_sc	2.6086	6
316	64	PHE	PHE	cnt:mc_sc	1.8374	4
317	354	SER	ALA	cnt:mc_mc	0.0099	1
318	320	LEU	GLU	cnt:mc_mc	0.7273	3
318	322	LEU	LEU	cnt:mc_sc	2.1244	9
318	322	LEU	LEU	cnt:sc_sc	2.0242	7
318	354	LEU	ALA	cnt:mc_sc	1.2828	4
318	356	LEU	HIS	cnt:sc_sc	4.0121	12
318	354	LEU	ALA	cnt:sc_sc	1.8839	12
319	318	LYS	LEU	cnt:mc_mc	1.1448	1
319	321	LYS	GLN	cnt:mc_mc	0.0255	1
319	353	LYS	ASP	cnt:sc_sc	1.5801	7
319	331	LYS	PHE	cnt:sc_sc	3.3274	12
319	322	LYS	LEU	cnt:mc_sc	0.0784	3
319	331	LYS	PHE	cnt:mc_sc	0.5688	2
319	353	LYS	ASP	cnt:mc_sc	1.6947	4
319	320	LYS	GLU	cnt:mc_sc	0.0886	3
319	352	LYS	SER	cnt:mc_sc	0.8429	3
320	319	GLU	LYS	cnt:mc_mc	0.9897	1
320	322	GLU	LEU	cnt:mc_mc	0.3757	2
320	323	GLU	GLN	cnt:mc_mc	0.1119	3
320	323	GLU	GLN	cnt:mc_sc	2.9482	4
320	321	GLU	GLN	cnt:mc_sc	0.5892	1
321	320	GLN	GLU	cnt:mc_mc	1.0268	1
321	323	GLN	GLN	cnt:mc_mc	0.3153	2
321	324	GLN	ASP	cnt:mc_mc	0.4168	4
321	322	GLN	LEU	cnt:mc_sc	0.0167	1
322	321	LEU	GLN	cnt:mc_mc	1.0058	1
322	324	LEU	ASP	cnt:mc_mc	0.3894	2
322	325	LEU	MET	cnt:mc_mc	1.9873	4
322	327	LEU	LEU	cnt:mc_sc	1.2545	3
322	325	LEU	MET	cnt:mc_sc	0.7651	2
322	323	LEU	GLN	cnt:mc_sc	0.0016	1
322	327	LEU	LEU	cnt:sc_sc	6.609	12
323	322	GLN	LEU	cnt:mc_mc	1.1505	1
323	325	GLN	MET	cnt:mc_mc	1.2705	3
323	326	GLN	GLY	cnt:mc_mc	0.6862	2
323	319	GLN	LYS	cnt:mc_sc	0.3163	7
323	327	GLN	LEU	cnt:mc_sc	0.0341	2
323	327	GLN	LEU	cnt:mc_mc	1.5987	2
323	328	GLN	VAL	cnt:mc_sc	0.1139	2
323	324	GLN	ASP	cnt:mc_sc	0.0195	1
324	323	ASP	GLN	cnt:mc_mc	0.5042	1
324	326	ASP	GLY	cnt:mc_mc	0.1074	2
324	321	ASP	GLN	cnt:mc_sc	1.3673	2
324	320	ASP	GLU	cnt:mc_sc	0.217	1
325	321	MET	GLN	cnt:mc_sc	1.5098	3
326	328	GLY	VAL	cnt:mc_mc	2.1374	3
326	328	GLY	VAL	cnt:mc_sc	3.2852	4
327	331	LEU	PHE	cnt:sc_sc	3.0673	10
327	330	LEU	LEU	cnt:sc_sc	4.0204	16
328	330	VAL	LEU	cnt:mc_mc	0.3825	3
328	329	VAL	ASP	cnt:mc_sc	0.6973	4
328	327	VAL	LEU	cnt:mc_sc	0.0018	1
329	328	ASP	VAL	cnt:mc_mc	1.1329	2
329	331	ASP	PHE	cnt:mc_mc	1.2142	3
329	88	ASP	GLN	cnt:sc_sc	1.3473	7
329	335	ASP	LYS	cnt:sc_sc	5.3169	17
329	332	ASP	SER	cnt:mc_sc	0.2942	2
329	335	ASP	LYS	cnt:mc_sc	1.552	3
329	85	ASP	THR	cnt:sc_sc	1.8388	2
329	330	ASP	LEU	cnt:mc_sc	0.053	1
329	336	ASP	SER	cnt:mc_sc	-0.067	4
330	329	LEU	ASP	cnt:mc_mc	0.8209	1
330	332	LEU	SER	cnt:mc_mc	0.1271	2
330	338	LEU	LEU	cnt:sc_sc	0.8875	5
330	351	LEU	VAL	cnt:sc_sc	4.3147	14
330	331	LEU	PHE	cnt:sc_sc	2.1062	7
331	350	PHE	TYR	cnt:mc_sc	2.935	5
331	330	PHE	LEU	cnt:mc_sc	0.0051	1
331	351	PHE	VAL	cnt:sc_sc	0.5321	10
331	351	PHE	VAL	cnt:mc_sc	1.4266	2
331	327	PHE	LEU	cnt:mc_sc	2.5717	4
331	351	PHE	VAL	cnt:mc_mc	1.6957	1
332	334	SER	GLU	cnt:mc_mc	1.3128	3
332	350	SER	TYR	cnt:mc_sc	0.8627	6
332	333	SER	PRO	cnt:sc_sc	0.0148	2
333	350	PRO	TYR	cnt:mc_sc	1.5949	5
333	350	PRO	TYR	cnt:sc_sc	0.4479	9
333	348	PRO	ASP	cnt:mc_mc	1.0571	2
333	334	PRO	GLU	cnt:sc_sc	1.3422	2
333	348	PRO	ASP	cnt:sc_sc	0.1706	2
333	331	PRO	PHE	cnt:mc_sc	0.0862	1
335	332	LYS	SER	cnt:sc_sc	0.5398	4
336	329	SER	ASP	cnt:mc_mc	1.706	3
336	335	SER	LYS	cnt:mc_mc	1.2466	2
336	337	SER	LYS	cnt:mc_sc	0.6707	6
336	332	SER	SER	cnt:mc_sc	2.1572	4
336	350	SER	TYR	cnt:sc_sc	1.7331	8
336	85	SER	THR	cnt:mc_sc	0.835	1
336	338	SER	LEU	cnt:sc_sc	0.2146	2
337	338	LYS	LEU	cnt:mc_sc	-4.2153	9
337	85	LYS	THR	cnt:sc_sc	0.2013	3
337	83	LYS	ASN	cnt:mc_sc	0.4658	2
337	335	LYS	LYS	cnt:mc_sc	3.311	4
337	339	LYS	PRO	cnt:sc_sc	0.0193	1
338	80	LEU	GLY	cnt:mc_mc	1.175	3
338	340	LEU	GLY	cnt:mc_mc	1.605	3
338	339	LEU	PRO	cnt:mc_sc	-0.9585	3
338	351	LEU	VAL	cnt:sc_sc	0.0472	4
338	350	LEU	TYR	cnt:mc_sc	0.1622	2
338	341	LEU	ILE	cnt:sc_sc	1.1666	4
339	342	PRO	VAL	cnt:mc_sc	-1.2494	6
339	80	PRO	GLY	cnt:mc_sc	1.2977	3
339	337	PRO	LYS	cnt:mc_sc	-0.9643	5
339	82	PRO	CYS	cnt:mc_sc	0.1291	2
340	145	GLY	TYR	cnt:mc_sc	0.9157	2
340	339	GLY	PRO	cnt:mc_mc	0.4179	1
340	341	GLY	ILE	cnt:mc_sc	1.3377	4
341	338	ILE	LEU	cnt:mc_mc	0.1417	3
341	343	ILE	ALA	cnt:mc_mc	-0.1096	3
341	349	ILE	LEU	cnt:sc_sc	-2.232	7
341	140	ILE	THR	cnt:mc_mc	0.4929	1
341	140	ILE	THR	cnt:mc_sc	0.2792	2
342	341	VAL	ILE	cnt:mc_mc	0.06	1
343	344	ALA	GLU	cnt:mc_sc	0.152	7
343	341	ALA	ILE	cnt:mc_sc	0.0264	3
343	138	ALA	SER	cnt:mc_sc	0.0538	2
344	346	GLU	ARG	cnt:mc_sc	-0.7688	8
344	349	GLU	LEU	cnt:sc_sc	0.0096	2
346	348	ARG	ASP	cnt:sc_sc	2.3987	10
346	345	ARG	GLY	cnt:mc_sc	0.0105	2
346	347	ARG	ASP	cnt:mc_sc	-1.3226	7
348	347	ASP	ASP	cnt:mc_sc	0.0899	2
349	348	LEU	ASP	cnt:mc_mc	0.5474	2
349	341	LEU	ILE	cnt:mc_sc	3.2292	5
350	348	TYR	ASP	cnt:mc_sc	1.5484	2
350	351	TYR	VAL	cnt:mc_sc	3.7828	8
350	330	TYR	LEU	cnt:mc_sc	1.2412	1
350	349	TYR	LEU	cnt:mc_sc	0.0361	2
351	350	VAL	TYR	cnt:mc_mc	0.029	1
351	353	VAL	ASP	cnt:mc_mc	0.1062	1
351	352	VAL	SER	cnt:mc_sc	0.1363	3
351	353	VAL	ASP	cnt:mc_sc	2.5573	14
351	200	VAL	LEU	cnt:mc_mc	1.0256	1
351	330	VAL	LEU	cnt:mc_sc	0.0467	1
352	350	SER	TYR	cnt:mc_sc	1.4567	3
352	351	SER	VAL	cnt:mc_mc	0.342	1
352	200	SER	LEU	cnt:mc_sc	0.5462	2
352	353	SER	ASP	cnt:mc_sc	0.582	4
353	355	ASP	PHE	cnt:sc_sc	1.2615	3
355	354	PHE	ALA	cnt:mc_sc	0.0064	1
355	316	PHE	PHE	cnt:mc_mc	1.2562	1
355	188	PHE	VAL	cnt:mc_sc	0.0911	2
356	204	HIS	ASN	cnt:mc_sc	0.0046	1
356	355	HIS	PHE	cnt:mc_sc	0.0629	2
356	358	HIS	ALA	cnt:sc_sc	0.1233	4
356	204	HIS	ASN	cnt:mc_mc	1.8402	1
357	358	LYS	ALA	cnt:mc_sc	0.7892	4
357	314	LYS	ASP	cnt:mc_mc	1.6848	1
357	187	LYS	ASP	cnt:sc_sc	0.0652	1
357	356	LYS	HIS	cnt:mc_sc	1.2517	5
358	359	ALA	PHE	cnt:mc_sc	0.0154	2
359	360	PHE	LEU	cnt:mc_sc	0.7574	2
359	368	PHE	GLU	cnt:sc_sc	2.6836	5
359	361	PHE	GLU	cnt:sc_sc	1.2689	4
359	312	PHE	ILE	cnt:mc_mc	1.3997	1
360	361	LEU	GLU	cnt:mc_sc	2.8012	7
360	362	LEU	VAL	cnt:sc_sc	5.4553	25
360	367	LEU	SER	cnt:sc_sc	0.1208	3
360	399	LEU	ILE	cnt:sc_sc	1.9837	10
361	362	GLU	VAL	cnt:mc_sc	0.4167	6
361	184	GLU	ARG	cnt:sc_sc	3.4012	12
361	310	GLU	PHE	cnt:mc_mc	0.5218	1
361	368	GLU	GLU	cnt:sc_sc	1.6479	4
362	363	VAL	ASN	cnt:mc_sc	2.4142	8
362	366	VAL	GLY	cnt:mc_mc	0.0243	1
362	367	VAL	SER	cnt:mc_mc	0.003	1
363	239	ASN	MET	cnt:mc_sc	0.5759	2
363	365	ASN	GLU	cnt:mc_mc	0.4331	2
363	364	ASN	GLU	cnt:sc_sc	0.7161	2
364	239	GLU	MET	cnt:mc_sc	1.7073	3
364	363	GLU	ASN	cnt:mc_mc	1.0482	1
364	366	GLU	GLY	cnt:mc_mc	0.0809	2
364	239	GLU	MET	cnt:sc_sc	1.8448	3
364	309	GLU	ARG	cnt:sc_sc	2.5075	6
365	364	GLU	GLU	cnt:mc_mc	0.008	1
365	369	GLU	ALA	cnt:sc_sc	1.5903	11
365	373	GLU	THR	cnt:sc_sc	0.4232	4
365	371	GLU	ALA	cnt:sc_sc	-1.552	4
365	369	GLU	ALA	cnt:mc_sc	0.0646	2
366	210	GLY	GLY	cnt:mc_mc	0.5384	1
367	369	SER	ALA	cnt:mc_mc	0.2154	1
367	210	SER	GLY	cnt:mc_sc	0.0564	3
368	361	GLU	GLU	cnt:mc_sc	0.0206	1
369	368	ALA	GLU	cnt:mc_sc	0.0679	3
371	373	ALA	THR	cnt:mc_mc	1.9496	4
371	372	ALA	SER	cnt:mc_sc	1.0972	2
372	374	SER	ALA	cnt:mc_mc	1.8024	3
373	374	THR	ALA	cnt:mc_mc	1.6854	3
374	375	ALA	VAL	cnt:mc_sc	0.6638	3
374	217	ALA	SER	cnt:mc_sc	0.1552	2
374	219	ALA	GLU	cnt:mc_sc	0.6144	1
375	376	VAL	VAL	cnt:mc_sc	3.8974	8
375	240	VAL	TYR	cnt:sc_sc	1.9894	5
375	377	VAL	ILE	cnt:sc_sc	1.6589	13
375	373	VAL	THR	cnt:mc_sc	0.9477	2
376	377	VAL	ILE	cnt:mc_sc	0.9068	2
377	378	ILE	ALA	cnt:mc_sc	0.4343	3
377	380	ILE	ARG	cnt:sc_sc	3.4445	17
377	240	ILE	TYR	cnt:sc_sc	1.5913	7
378	380	ALA	ARG	cnt:mc_mc	0.6856	2
378	379	ALA	GLY	cnt:mc_sc	0.0891	2
379	378	GLY	ALA	cnt:mc_mc	0.022	1
380	381	ARG	SER	cnt:mc_sc	1.2017	4
380	382	ARG	LEU	cnt:sc_sc	4.1479	16
382	386	LEU	ARG	cnt:mc_sc	1.0603	6
382	386	LEU	ARG	cnt:sc_sc	2.2785	9
382	383	LEU	ASN	cnt:mc_sc	0.0037	1
383	382	ASN	LEU	cnt:mc_mc	1.0928	1
383	385	ASN	ASN	cnt:mc_mc	1.4882	3
383	386	ASN	ARG	cnt:mc_sc	3.5501	10
383	384	ASN	PRO	cnt:mc_sc	-0.0145	4
383	385	ASN	ASN	cnt:mc_sc	0.6738	2
384	386	PRO	ARG	cnt:mc_mc	0.4747	2
384	382	PRO	LEU	cnt:mc_sc	1.2129	3
384	383	PRO	ASN	cnt:sc_sc	-2.366	5
384	386	PRO	ARG	cnt:mc_sc	0.0151	2
384	385	PRO	ASN	cnt:mc_sc	0.0014	1
385	386	ASN	ARG	cnt:mc_mc	0.9805	2
386	387	ARG	VAL	cnt:mc_mc	0.1002	2
386	387	ARG	VAL	cnt:mc_sc	0.8378	4
386	302	ARG	MET	cnt:mc_sc	0.397	1
387	388	VAL	THR	cnt:mc_sc	0.1759	5
388	304	THR	VAL	cnt:mc_mc	0.926	3
389	391	PHE	ALA	cnt:sc_sc	2.9723	4
390	392	LYS	ASN	cnt:mc_mc	1.5238	3
390	392	LYS	ASN	cnt:sc_sc	1.6865	8
391	393	ALA	ARG	cnt:mc_mc	0.5912	1
391	395	ALA	PHE	cnt:sc_sc	3.3032	4
391	306	ALA	HIS	cnt:mc_sc	0.1467	2
393	394	ARG	PRO	cnt:mc_mc	0.9127	3
393	273	ARG	PRO	cnt:mc_sc	2.1749	5
393	227	ARG	TYR	cnt:mc_mc	1.5013	1
393	392	ARG	ASN	cnt:mc_sc	0.0846	2
394	413	PRO	VAL	cnt:mc_mc	-2.4299	2
394	414	PRO	ALA	cnt:mc_sc	1.5471	3
394	227	PRO	TYR	cnt:mc_sc	-1.5735	3
395	271	PHE	ILE	cnt:mc_mc	0.5599	2
395	271	PHE	ILE	cnt:mc_sc	1.2243	2
395	413	PHE	VAL	cnt:sc_sc	3.1576	17
395	397	PHE	VAL	cnt:sc_sc	0.4812	11
395	396	PHE	LEU	cnt:mc_sc	0.3757	2
396	397	LEU	VAL	cnt:mc_sc	0.9573	4
396	398	LEU	PHE	cnt:sc_sc	0.5518	5
396	411	LEU	GLY	cnt:mc_mc	1.3664	1
396	412	LEU	ARG	cnt:mc_mc	0.6972	1
397	398	VAL	PHE	cnt:mc_sc	1.9269	5
397	413	VAL	VAL	cnt:sc_sc	0.902	8
397	269	VAL	VAL	cnt:mc_mc	0.7998	1
397	399	VAL	ILE	cnt:sc_sc	0.0605	3
398	399	PHE	ILE	cnt:mc_sc	0.0825	2
398	407	PHE	ILE	cnt:sc_sc	0.8576	10
398	410	PHE	MET	cnt:sc_sc	-0.0447	7
398	409	PHE	PHE	cnt:mc_mc	0.7189	1
398	410	PHE	MET	cnt:mc_mc	0.0034	1
399	267	ILE	THR	cnt:mc_mc	1.5132	2
399	409	ILE	PHE	cnt:sc_sc	7.3535	19
399	400	ILE	ARG	cnt:mc_sc	0.0561	3
399	408	ILE	ILE	cnt:sc_sc	0.8152	6
400	406	ARG	THR	cnt:mc_mc	1.5461	2
400	406	ARG	THR	cnt:mc_sc	-2.3576	2
400	407	ARG	ILE	cnt:mc_sc	0.0399	2
400	258	ARG	GLU	cnt:sc_sc	1.8879	5
400	402	ARG	VAL	cnt:sc_sc	4.1458	6
400	408	ARG	ILE	cnt:mc_mc	0.0727	1
400	408	ARG	ILE	cnt:mc_sc	0.7623	2
400	401	ARG	GLU	cnt:mc_sc	0.0132	1
401	406	GLU	THR	cnt:sc_sc	0.0782	2
401	408	GLU	ILE	cnt:sc_sc	0.0401	6
401	404	GLU	LEU	cnt:sc_sc	5.3603	17
401	403	GLU	PRO	cnt:sc_sc	1.5117	8
401	265	GLU	ASP	cnt:mc_mc	1.4999	1
402	401	VAL	GLU	cnt:mc_mc	0.258	1
402	404	VAL	LEU	cnt:mc_mc	0.9094	3
402	405	VAL	ASN	cnt:mc_mc	1.0933	3
402	403	VAL	PRO	cnt:sc_sc	-1.8805	10
402	265	VAL	ASP	cnt:mc_sc	0.436	1
403	402	PRO	VAL	cnt:mc_mc	0.9116	1
403	405	PRO	ASN	cnt:mc_mc	0.0658	2
403	404	PRO	LEU	cnt:mc_sc	0.0236	2
403	116	PRO	ARG	cnt:sc_sc	0.5572	4
403	402	PRO	VAL	cnt:mc_sc	1.9249	4
[truncated: 2,345 more rows]
