# Supplementary material for: Computational analyses reveal fundamental properties of the AT structure related to thrombosis
Source: Bioinform Adv. 2022 Dec 23;3(1):vbac098. doi: 10.1093/bioadv/vbac098 (PMC9838315; doi:10.1093/bioadv/vbac098)
Supplement: vbac098_Supplementary_Data [file vbac098_supplementary_data.zip › Supplementary Table 3 - Centrality Measures.xlsx]

## Sheet: Definitions
	This is the Supplementary Table 3 of the manuscript “Protein Network Analysis Reveals Properties of AT Protein Architecture Related to Thrombosis”, By Lopes et al. 2022.
	Here, you will find the input datasets used for the machine learning framework (AT-Class).
	For the details about the processing, please refer to the Methods section of the manuscript, as well as the source code.
	Please note that in cases, the column entitled “node”, was not used as an input feature to the classifiers.
Fields
node	The residue position
res	The residue (3-letter naming convention)
dg	The degree value
bt	The betweenness value
cl	The closeness value
burts	The Burt’s constraint
pr	The Page-rank like measure
auth	The Authority score
kcore	The K-core value

## Sheet: Thrombosis vs Non-thrombosis
node	res	dg	bt	cl	burts	pr	auth	kcore
1	HIS	8	0.0254724	0.276573	4.13453	0.00331392	0.144998	4
2	GLY	4	0.0043831	0.241934	2.89116	0.00179382	0.0489006	2
3	SER	7	0.00561082	0.251573	3.54431	0.00322434	0.250893	4
4	PRO	3	0.00192764	0.219711	2.35275	0.00145221	0.0310383	2
5	VAL	4	0.00353401	0.213484	2.66027	0.0025393	0.046188	2
6	ASP	3	2.29481e-05	0.190937	2.29	0.00235991	0.0111955	2
7	ILE	2	0	0.187543	1.78316	0.00207062	0.00924094	2
8	CYS	3	0.00699919	0.243373	2.31405	0.00126589	0.0204738	2
9	THR	5	0.00815807	0.231242	3.27379	0.00229271	0.0365302	3
10	ALA	2	0.00449784	0.220256	1.99766	0.00103845	0.00262994	2
11	LYS	2	0	0.196017	1.68904	0.00160933	0.00280133	2
12	PRO	5	0.00144573	0.223519	3.33461	0.00292373	0.0116682	3
13	ARG	5	0.0184159	0.24961	3.69456	0.00205919	0.0290091	3
14	ASP	4	0.00118183	0.219698	2.09226	0.00212019	0.0133356	3
15	ILE	4	0.000975296	0.219729	2.26368	0.00226146	0.020086	3
16	PRO	4	0.000195059	0.224144	2.67268	0.0023731	0.0321663	3
17	MET	2	0.00300621	0.221213	1.9982	0.00101634	0.0102753	2
18	ASN	6	0.00551903	0.22952	2.91096	0.0029676	0.0126598	3
19	PRO	3	8.03185e-05	0.196397	1.52883	0.00181065	0.00499313	3
20	MET	3	0.00143426	0.213469	1.49984	0.00173596	0.00354874	3
21	CYS	4	0.00408477	0.221651	2.83399	0.0017995	0.0222145	3
22	ILE	4	0.0158342	0.243009	2.94477	0.00154166	0.0101445	3
23	TYR	4	0.00696476	0.231096	3.32625	0.00300552	0.0102103	2
24	ARG	1	0	0.160503	1	0.00143975	0.00297594	1
25	SER	2	6.88444e-05	0.206922	1.78428	0.0016066	0.00335095	2
26	PRO	4	0.00775647	0.246697	2.96814	0.00240356	0.00500042	2
27	GLU	1	0	0.190506	1	0.0011215	0.000669173	1
28	LYS	3	0.00478469	0.233486	2.47586	0.00207677	0.00452211	2
29	LYS	4	0.019701	0.273915	2.80198	0.00185088	0.0388908	2
30	ALA	3	0	0.265694	2.57212	0.00162833	0.0981525	3
31	THR	3	0	0.262974	2.15017	0.000945	0.0260018	3
32	ASN	2	0.000757289	0.204471	1.99605	0.00140145	0.0466193	2
33	ARG	2	2.29481e-05	0.183253	1.96661	0.001495	0.0382055	2
34	ARG	5	0.00392413	0.267849	2.50233	0.00135717	0.0497944	4
35	VAL	8	0.00639106	0.282333	4.65093	0.00271121	0.169916	4
36	TRP	6	0.0040733	0.247224	3.92037	0.00320966	0.135545	4
37	GLU	6	0.00445194	0.266229	3.32721	0.00254613	0.0820919	4
38	LEU	10	0.0390463	0.307823	5.46072	0.00346411	0.258561	4
39	SER	8	0.0232121	0.316036	3.88469	0.0029099	0.187036	4
40	LYS	6	0.00603536	0.282812	3.51816	0.0021944	0.11889	4
41	ALA	5	0.00479616	0.292265	3.26997	0.00165702	0.116479	4
42	ASN	9	0.0375891	0.334148	5.69104	0.00263677	0.241715	4
43	SER	7	0.00672381	0.309679	4.15868	0.00259299	0.190804	4
44	ARG	10	0.0307964	0.314138	4.84078	0.00356024	0.229531	4
45	PHE	10	0.0629238	0.352328	5.52115	0.00296767	0.355405	4
46	ALA	7	0.0543527	0.344811	3.89509	0.00216171	0.3033	4
47	THR	8	0.0256446	0.31673	4.43146	0.00285795	0.282206	4
48	THR	7	0.0253233	0.329353	3.9899	0.00215114	0.218233	4
49	PHE	9	0.00206533	0.330585	4.03259	0.00368332	0.566724	4
50	TYR	12	0.0891191	0.356232	5.62947	0.00345752	0.447691	4
51	GLN	8	0.0373366	0.322372	4.444	0.00253487	0.201485	4
52	HIS	8	0.0215942	0.319149	3.90809	0.00254034	0.22751	4
53	LEU	10	0.0355582	0.343053	4.83819	0.00353764	0.54354	4
54	ALA	7	0.0228105	0.320942	3.55949	0.0021886	0.339051	4
55	ASP	2	0	0.286312	1.60184	0.000838372	0.039757	2
56	SER	2	0	0.262816	1.41676	0.00101402	0.138462	2
57	LYS	9	0.0132067	0.309509	4.18442	0.00285298	0.371746	4
58	ASN	5	0	0.259644	3.31742	0.00300594	0.215644	3
59	ASP	4	0.00456668	0.271965	2.65703	0.00165879	0.116407	3
60	ASN	5	0	0.245353	3.48311	0.00317244	0.12103	3
61	ASP	5	0.00321274	0.276901	2.55911	0.00181469	0.192101	4
62	ASN	8	0.000803185	0.310637	4.1894	0.00336859	0.313858	4
63	ILE	11	0.0153408	0.33539	5.49839	0.00363463	0.538678	4
64	PHE	9	0.0146294	0.336428	5.00476	0.00355921	0.502653	4
65	LEU	10	0.0177504	0.351009	5.74609	0.00249643	0.588358	4
66	SER	8	0.0103496	0.361781	4.24878	0.00286556	0.903199	4
67	PRO	8	0.0781843	0.365148	4.7056	0.00255195	0.553491	4
68	LEU	9	0.0732505	0.356009	5.53481	0.00267456	0.562811	4
69	SER	9	0.0149737	0.346029	4.0493	0.00308633	0.883797	4
70	ILE	11	0.12828	0.368293	5.03249	0.00282114	0.676239	4
71	SER	6	0.00994802	0.328761	4.49171	0.00166053	0.240188	4
72	THR	9	0.0062419	0.315364	5.52325	0.00310862	0.576963	4
73	ALA	9	0.0180143	0.337562	4.49854	0.00285294	0.479811	4
74	PHE	11	0.117632	0.349734	6.09382	0.00244575	0.254487	4
75	ALA	9	0.0240382	0.314096	5.07493	0.00222556	0.281671	4
76	MET	11	0.0266313	0.311858	5.29029	0.00306954	0.412073	4
77	THR	5	0.012851	0.305142	2.87895	0.00164372	0.213283	4
78	LYS	9	0.0451734	0.314719	4.5201	0.00273953	0.152834	4
79	LEU	7	0.0116806	0.278082	3.66935	0.00254052	0.306735	4
80	GLY	3	0.000608126	0.24644	1.96439	0.00133488	0.0577015	3
81	ALA	7	0.0122773	0.281672	4.12917	0.00204326	0.0800075	4
82	CYS	6	0.000114741	0.255022	2.67032	0.00286141	0.0855819	4
83	ASN	4	0.00290294	0.229064	2.41038	0.00208862	0.055087	3
84	ASP	6	0.0111528	0.262809	3.42468	0.0019809	0.0608049	4
85	THR	11	0.0112331	0.281896	5.17626	0.00382198	0.159662	4
86	LEU	8	0.0125297	0.286228	4.54478	0.00251877	0.0823635	4
87	GLN	5	0.00346517	0.264407	3.95237	0.00203477	0.0409355	4
88	GLN	8	0.0202517	0.289332	3.62733	0.00352565	0.14513	4
89	LEU	9	0.0259773	0.314451	5.26345	0.00262565	0.183516	4
90	MET	9	0.00508301	0.287491	4.98661	0.00315776	0.129866	4
91	GLU	5	0.00224892	0.281578	3.19766	0.00179551	0.0753334	4
92	VAL	7	0.0237399	0.314584	4.07933	0.00232336	0.202915	4
93	PHE	10	0.0176586	0.33944	5.46482	0.00320131	0.319128	4
94	LYS	8	0.00974149	0.315516	4.08343	0.00322374	0.221909	4
95	PHE	7	0.0185306	0.309424	5.28163	0.00233076	0.192553	4
96	ASP	4	0	0.269367	2.48841	0.00234641	0.0937543	4
97	THR	5	0.00244398	0.275531	3.2697	0.00283552	0.114657	4
98	ILE	7	0.0188978	0.277524	3.3777	0.00252198	0.0830247	4
99	SER	4	6.88444e-05	0.235091	1.77208	0.00167345	0.0313793	3
100	GLU	4	0.00337338	0.236325	2.52542	0.00184177	0.0222299	3
101	LYS	7	0.0049568	0.252492	3.14507	0.0025669	0.0602933	3
102	THR	4	0.000814659	0.236283	2.80181	0.00217174	0.0536001	3
103	SER	7	0.0239234	0.274821	3.8727	0.00273468	0.0950228	4
104	ASP	5	0.00111299	0.245397	4.17924	0.00254956	0.0787968	3
105	GLN	4	0.000596652	0.237504	2.39859	0.00235065	0.0826325	3
106	ILE	7	0.0344107	0.300173	3.98758	0.00203383	0.165838	4
107	HIS	9	0.035191	0.30666	5.00963	0.00313807	0.324668	4
108	PHE	7	0.0110151	0.265821	3.74407	0.00297689	0.1207	4
109	PHE	9	0.00316684	0.29318	4.63964	0.00376289	0.176078	4
110	PHE	10	0.0179569	0.316133	5.93101	0.00336864	0.426833	4
111	ALA	6	0.0162588	0.287513	3.97717	0.00203114	0.109817	4
112	LYS	9	0.0223171	0.283068	4.98934	0.00333219	0.116633	4
113	LEU	9	0.0419836	0.319327	5.45234	0.00260253	0.25501	4
114	ASN	9	0.0300277	0.310637	5.1282	0.00377563	0.435109	4
115	CYS	6	0.0180028	0.288384	3.90855	0.00187287	0.131123	4
116	ARG	8	0.0110036	0.305802	4.53786	0.00321219	0.260431	4
117	LEU	9	0.0771058	0.350237	4.84422	0.00243675	0.336178	4
118	TYR	8	0.0135968	0.315089	4.3544	0.00317492	0.363887	4
119	ARG	6	0.0160637	0.272719	3.40504	0.0031439	0.165667	4
120	LYS	3	0.00746962	0.234564	1.7963	0.00190848	0.023872	2
121	ALA	2	0.00462405	0.217792	1.97005	0.00140089	0.00238275	2
122	ASN	1	0	0.191771	1	0.00105901	5.41038e-05	1
123	LYS	3	0.00714835	0.215783	2.96636	0.00245568	0.000608808	2
124	SER	2	0.00736636	0.235111	1.99931	0.00161967	0.00424711	2
125	SER	3	0.0116118	0.274543	2.9999	0.00168163	0.040596	2
126	LYS	3	0	0.280335	2.55155	0.00117719	0.0490693	3
127	LEU	8	0.00846787	0.326577	4.93663	0.00286661	0.284903	4
128	VAL	6	0.00174406	0.303482	3.34458	0.00208849	0.141614	4
129	SER	5	0.00302916	0.294387	2.8308	0.00174056	0.14205	4
130	ALA	5	0.00125067	0.278277	3.41188	0.00225081	0.185221	4
131	ASN	8	0.00685002	0.294034	5.28521	0.00258938	0.390522	4
132	ARG	7	0.00751552	0.291338	4.07468	0.00239918	0.13465	4
133	LEU	10	0.0279853	0.293392	5.65895	0.00286693	0.197123	4
134	PHE	10	0.0384267	0.295555	5.98088	0.00296261	0.113612	4
135	GLY	4	0	0.215946	3.06418	0.00212707	0.0504206	4
136	ASP	5	9.17926e-05	0.214827	3.21185	0.0035249	0.0423695	3
137	LYS	4	0.00354549	0.238113	2.7668	0.0016382	0.0136059	3
138	SER	5	0.000126215	0.199727	2.10875	0.00264557	0.0336801	3
139	LEU	9	0.0133902	0.250415	4.06692	0.00374259	0.0580951	4
140	THR	3	0	0.232466	2.07658	0.00144743	0.0276037	3
141	PHE	7	0.0121051	0.261328	4.21319	0.00238841	0.104545	4
142	ASN	5	0	0.222257	2.79189	0.00294973	0.129743	4
143	GLU	4	0	0.222671	1.90625	0.00163997	0.0478396	4
144	THR	6	0.00849082	0.246513	3.0597	0.00264426	0.0920328	4
145	TYR	13	0.0218007	0.282005	5.47238	0.0049219	0.335716	4
146	GLN	8	0.0164194	0.254003	3.81922	0.00267026	0.118997	4
147	ASP	5	0.00523218	0.228223	3.05639	0.00167282	0.0377557	4
148	ILE	7	0.0138148	0.253726	4.84829	0.00231365	0.112666	4
149	SER	8	0.0161096	0.268656	4.1307	0.00316298	0.278949	4
150	GLU	5	0.00394708	0.238366	3.67778	0.00193581	0.0547489	4
151	LEU	6	0.00767616	0.234246	3.33326	0.00262604	0.103551	4
152	VAL	7	0.00316684	0.272428	3.98472	0.00296983	0.245589	4
153	TYR	10	0.0198272	0.296265	4.68885	0.00363985	0.486944	4
154	GLY	2	0.0018129	0.225954	2	0.00106635	0.0107253	2
155	ALA	5	0.00253577	0.271215	3.5706	0.00196497	0.235839	4
156	LYS	4	3.44222e-05	0.238931	3.05119	0.001868	0.0751102	4
157	LEU	7	0.00515186	0.25593	4.0665	0.00261277	0.152336	4
158	GLN	5	0.000424541	0.260894	2.84954	0.00232596	0.0478514	4
159	PRO	4	0.00168669	0.244799	2.71772	0.00219837	0.0330652	3
160	LEU	8	0.0173717	0.272793	3.90612	0.00214979	0.0303997	4
161	ASP	5	3.44222e-05	0.231707	2.6081	0.00277199	0.0123048	3
162	PHE	8	0.0164538	0.276572	5.08717	0.00282861	0.0502098	4
163	LYS	5	0.00222597	0.192739	2.66218	0.00224552	0.0178826	3
164	GLU	3	0.000378644	0.183961	1.6986	0.00182595	0.00657007	3
165	ASN	4	0.00310947	0.199283	2.12136	0.00252318	0.0119133	3
166	ALA	4	0.000206533	0.237289	3.04684	0.00162174	0.0192887	3
167	GLU	2	0	0.229225	1.98717	0.000970855	0.0107067	2
168	GLN	4	0.000390119	0.22703	2.59163	0.00199007	0.00939081	3
169	SER	9	0.0130919	0.26195	4.29881	0.00312248	0.0356076	4
170	ARG	9	0.0163506	0.263372	4.94389	0.00454633	0.111149	4
171	ALA	5	0.00175553	0.238214	4.27829	0.00197086	0.0275647	3
172	ALA	4	0.000711393	0.261025	3.33922	0.00146218	0.0320719	3
173	ILE	12	0.0577031	0.30025	6.33737	0.0030756	0.102248	4
174	ASN	7	0.00364876	0.269486	3.88107	0.00306037	0.110177	4
175	LYS	3	2.29481e-05	0.254698	2.40457	0.00134847	0.0151852	3
176	TRP	9	0.0234071	0.299146	5.20305	0.00300022	0.162947	4
177	VAL	9	0.0476059	0.319956	4.62815	0.00324989	0.213035	4
178	SER	8	0.0133443	0.288644	4.91456	0.00314379	0.0873138	4
179	ASN	4	0.00191617	0.278224	3.03062	0.00155388	0.0433491	3
180	LYS	8	0.0359483	0.312118	4.15117	0.00307109	0.16406	4
181	THR	8	0.0152376	0.313871	4.1767	0.00341197	0.220388	4
182	GLU	3	0	0.290574	2.13789	0.00130975	0.0457161	3
183	GLY	1	0	0.210545	1	0.000957292	0.0171841	1
184	ARG	7	0.0492582	0.323922	3.45003	0.0020969	0.0972694	4
185	ILE	9	0.0330224	0.313995	4.65785	0.00334813	0.205825	4
186	THR	5	0.00166374	0.280947	3.44968	0.00175839	0.0567864	4
187	ASP	2	0.000768763	0.278092	1.98892	0.000912531	0.0323817	2
188	VAL	8	0.0193453	0.304587	4.12577	0.00279373	0.166309	4
189	ILE	9	0.00493385	0.286909	3.30473	0.00365729	0.168988	4
190	PRO	5	0	0.279308	2.40854	0.00225418	0.104861	4
191	SER	2	0.00478469	0.204723	1.82261	0.00152914	0.018749	1
192	GLU	1	0	0.183223	1	0.000805134	0.00164579	1
193	ALA	4	0.00169816	0.274757	2.32788	0.0016329	0.0710608	4
194	ILE	7	0.00742373	0.272106	4.2253	0.00276543	0.0523087	4
195	ASN	5	0.00242103	0.237947	2.65804	0.00293111	0.0160913	3
196	GLU	3	0.000172111	0.198301	1.43687	0.00153881	0.00585126	3
197	LEU	3	0.00234071	0.220618	1.52223	0.00183986	0.00937374	3
198	THR	5	0.000573704	0.234439	3.96186	0.00249259	0.0335683	4
199	VAL	8	0.01152	0.255981	4.39031	0.00245404	0.0401515	4
200	LEU	10	0.0502909	0.276215	5.27436	0.00261875	0.0762568	4
201	VAL	6	0.0295343	0.300574	4.08488	0.00187889	0.103339	4
202	LEU	9	0.0256216	0.315512	5.30245	0.00296822	0.274174	4
203	VAL	8	0.0322536	0.315059	5.5633	0.00197982	0.188465	4
204	ASN	7	0.00829576	0.323151	3.72466	0.00285977	0.812662	4
205	THR	8	0.0380251	0.340855	5.10369	0.00222574	0.379683	4
206	ILE	10	0.0458275	0.349456	6.02334	0.00276929	0.490957	4
207	TYR	10	0.0485239	0.336131	5.04888	0.00317222	0.185691	4
208	PHE	8	0.0817528	0.339735	4.78029	0.00249355	0.167568	4
209	LYS	5	0.00170964	0.313378	3.22323	0.00213341	0.055292	3
210	GLY	4	0.00411919	0.295545	2.73714	0.00165371	0.0398593	3
211	LEU	6	0.028559	0.289449	3.3675	0.00227212	0.0416606	4
212	TRP	14	0.0606864	0.300237	7.02747	0.00486376	0.14031	4
213	LYS	5	0.00306358	0.266022	3.4058	0.00243065	0.0382185	3
214	SER	3	0	0.261647	1.89537	0.00200446	0.0258487	3
215	LYS	7	0.0224089	0.257674	3.48697	0.00261609	0.0583724	4
216	PHE	9	0.0401363	0.278381	4.49422	0.00304409	0.0779397	4
217	SER	8	0.0107283	0.236644	3.08459	0.00401176	0.0494643	3
218	PRO	6	0.00998244	0.239436	3.10472	0.00290707	0.0483655	3
219	GLU	4	0	0.186053	2.11149	0.00265599	0.0270999	3
220	ASN	3	3.44222e-05	0.208414	1.7427	0.0015442	0.0163976	3
221	THR	7	0.0033619	0.254671	3.50728	0.00257664	0.0668101	4
222	ARG	4	0.000149163	0.237162	2.52782	0.00174602	0.0157155	4
223	LYS	5	0.000745815	0.227846	2.66815	0.00243789	0.0102397	4
224	GLU	4	0.00463553	0.239669	2.55894	0.00174266	0.011316	4
225	LEU	6	0.00231776	0.224719	3.38852	0.00219839	0.0174501	4
226	PHE	9	0.0244283	0.287938	4.91154	0.00304275	0.078235	4
227	TYR	5	0.00197354	0.249438	3.26383	0.00224252	0.0296835	4
228	LYS	8	0.0214795	0.242663	3.77553	0.00276193	0.0630389	4
229	ALA	3	0.000103267	0.238357	2.26904	0.00139036	0.0389063	3
230	ASP	4	0.00477321	0.217517	2.06079	0.0027119	0.0456029	2
231	GLY	2	1.14741e-05	0.189886	0.934317	0.00101635	0.0071797	2
232	GLU	3	0	0.193777	1.66743	0.00216402	0.0242137	2
233	SER	4	0.00290294	0.226444	2.64665	0.00127838	0.0142604	4
234	CYS	7	0.00173259	0.22705	3.8627	0.00287917	0.0494262	4
235	SER	4	0.000355696	0.21866	3.03497	0.00148277	0.0113274	4
236	ALA	4	0.00426836	0.25749	2.2058	0.00145028	0.0116163	4
237	SER	4	0.000286852	0.246532	2.38195	0.00208617	0.02005	4
238	MET	9	0.0165341	0.274859	5.07843	0.00305696	0.0650967	4
239	MET	9	0.000894978	0.2787	4.08613	0.0033681	0.117223	4
240	TYR	7	0.00952348	0.225322	4.16181	0.003629	0.0415464	3
241	GLN	5	0.0123576	0.25553	3.06326	0.00280233	0.0280091	3
242	GLU	5	0.00540429	0.226201	3.32912	0.00263901	0.0053563	3
243	GLY	3	0.0142623	0.238382	2.16413	0.00155649	0.00379867	3
244	LYS	4	0.00476174	0.237391	2.73346	0.0021022	0.00414127	3
245	PHE	8	0.0333092	0.271255	5.92862	0.00241848	0.0326236	4
246	ARG	5	0	0.253144	2.93521	0.0024404	0.0500613	4
247	TYR	8	0.00706803	0.257196	4.74561	0.00256069	0.0228679	4
248	ARG	7	0.00486501	0.244314	4.21834	0.00303539	0.0178435	4
249	ARG	5	0.00416509	0.2427	3.42447	0.00201033	0.00780927	4
250	VAL	6	0.000240956	0.243901	3.74519	0.0024293	0.0115608	4
251	ALA	3	0.00111299	0.240877	2.98717	0.00135065	0.00460868	3
252	GLU	3	0.00405035	0.2417	2.29492	0.00108301	0.00400929	3
253	GLY	2	0	0.194536	1.98709	0.00155614	0.00574343	2
254	THR	6	0.00886946	0.277914	3.97219	0.00206367	0.023225	4
255	GLN	6	0.000734341	0.261882	4.67655	0.00251565	0.0215657	4
256	VAL	9	0.0234186	0.287989	5.65595	0.00259829	0.0337268	4
257	LEU	11	0.0630041	0.296969	5.74616	0.00279153	0.0520011	4
258	GLU	9	0.0109922	0.295349	5.11486	0.00334717	0.111343	4
259	LEU	7	0.00675823	0.283864	4.24079	0.00240657	0.0889806	4
260	PRO	6	0.00652875	0.265625	3.81228	0.002781	0.0729092	4
261	PHE	10	0.0812594	0.321122	5.639	0.00314862	0.141551	4
262	LYS	5	0.000263904	0.26801	3.23903	0.00206468	0.0544944	4
263	GLY	1	0	0.200402	1	0.000755648	0.00125543	1
264	ASP	3	0.00478469	0.228048	1.9518	0.00179648	0.0135517	2
265	ASP	5	0.0127592	0.295509	2.39507	0.0020086	0.207318	4
266	ILE	9	0.0202976	0.329705	5.11475	0.00367801	0.349278	4
267	THR	7	0.0207681	0.317457	4.59588	0.00217352	0.12024	4
268	MET	11	0.0355696	0.324773	6.28488	0.00344626	0.153427	4
269	VAL	8	0.0666644	0.326291	5.09954	0.00237864	0.0929271	4
270	LEU	9	0.0279738	0.318333	5.99106	0.0024213	0.0861803	4
271	ILE	9	0.036717	0.316177	6.23779	0.00253102	0.0708682	4
272	LEU	10	0.0167636	0.288331	5.53806	0.00306968	0.0646796	4
273	PRO	7	0.00117036	0.257771	4.23158	0.00303526	0.0853964	4
274	LYS	6	0.00847934	0.241134	3.27478	0.00309053	0.0212146	3
275	PRO	3	0	0.208549	2.1523	0.00228962	0.0179764	2
276	GLU	2	0	0.221078	1.05214	0.00116892	0.00475486	2
277	LYS	7	0.00571409	0.250013	3.89807	0.00290447	0.0444807	4
278	SER	5	0.000596652	0.259238	2.5962	0.00239332	0.051627	4
279	LEU	8	0.00471584	0.301834	4.75396	0.0030026	0.158786	4
280	ALA	4	0	0.266007	2.12567	0.00192409	0.0504198	4
281	LYS	6	0.00507154	0.258361	2.39981	0.00241671	0.0420133	4
282	VAL	10	0.0143082	0.28937	4.54015	0.00320981	0.109581	4
283	GLU	10	0.0283639	0.319375	4.9636	0.00317171	0.259375	4
284	LYS	4	0.00729751	0.279488	2.55975	0.0015536	0.0583583	4
285	GLU	4	8.03185e-05	0.245105	2.76175	0.00162017	0.0273122	3
286	LEU	5	0.00721719	0.305937	4.02097	0.00136758	0.0443034	4
287	THR	5	0.000355696	0.25995	3.25604	0.0028415	0.0458253	3
288	PRO	7	0.0116003	0.29486	3.7282	0.00302231	0.121069	4
289	GLU	4	0.000103267	0.231246	2.25219	0.00217636	0.0404216	3
290	VAL	4	0.00207681	0.255891	2.77183	0.00177062	0.0191362	3
291	LEU	6	0.0102234	0.298497	4.30064	0.00207806	0.0454268	4
292	GLN	4	0.000298326	0.254243	2.5468	0.00201695	0.0332036	3
293	GLU	5	0.00220302	0.23672	3.54428	0.00207094	0.0125261	3
294	TRP	9	0.015031	0.274311	5.37994	0.00312156	0.0342762	4
295	LEU	8	0.0152949	0.30185	4.24683	0.00311926	0.0684156	4
296	ASP	3	0	0.251621	1.88522	0.0014515	0.0142823	3
297	GLU	4	8.03185e-05	0.237895	2.79709	0.00226808	0.0112815	3
298	LEU	7	0.00251282	0.270465	3.37643	0.00275051	0.0434546	4
299	GLU	2	0.00025243	0.210823	1.8746	0.00130636	0.00209565	2
300	GLU	3	0.000149163	0.190922	2.38517	0.00197015	0.00152772	2
301	MET	5	0.000757289	0.211628	2.87153	0.00232801	0.0044781	3
302	MET	7	0.003098	0.224539	4.26489	0.00322629	0.004344	3
303	LEU	8	0.0129083	0.259639	4.61416	0.00277115	0.0177956	4
304	VAL	6	0.0137459	0.237669	4.06168	0.00242905	0.0112397	3
305	VAL	7	0.01946	0.272604	4.02568	0.00239911	0.0329219	4
306	HIS	7	0.00541576	0.253562	4.70536	0.00280451	0.0302836	4
307	MET	11	0.0342616	0.302303	5.94112	0.0032691	0.124727	4
308	PRO	8	0.000975296	0.273095	4.75327	0.00319596	0.109158	4
309	ARG	9	0.00998244	0.284978	4.13219	0.00300912	0.100725	4
310	PHE	11	0.069051	0.329499	6.01001	0.00294834	0.132356	4
311	ARG	5	0.0373137	0.318548	3.48545	0.00176963	0.0602824	4
312	ILE	8	0.0144573	0.322741	4.66742	0.00233329	0.246155	4
313	GLU	4	0.00103267	0.315648	3.5471	0.00135344	0.0693139	4
314	ASP	7	0.0152146	0.321482	3.87457	0.00276693	0.445302	4
315	GLY	4	0	0.312304	2.44887	0.00146783	0.242226	4
316	PHE	8	0.0415247	0.335196	4.42299	0.00256851	0.555645	4
317	SER	1	0	0.213363	1	0.000855214	0.0216601	1
318	LEU	6	0.0034078	0.332199	4.85163	0.00193184	0.300491	4
319	LYS	6	0.00239808	0.273558	3.97092	0.00277783	0.105767	4
320	GLU	4	0.00461258	0.266638	2.54812	0.00133882	0.0719368	4
321	GLN	7	0.0107742	0.302106	2.90779	0.00318676	0.442633	4
322	LEU	9	0.0172914	0.321136	5.28513	0.00263721	0.238212	4
323	GLN	7	0.00608126	0.274294	3.8024	0.00230306	0.0989597	4
324	ASP	4	0	0.262622	2.72397	0.00163063	0.100041	4
325	MET	5	0.00798596	0.310412	2.25905	0.00205271	0.297505	4
326	GLY	2	5.73704e-05	0.246765	1.27884	0.000814593	0.0200978	2
327	LEU	10	0.0105561	0.303866	5.20947	0.00347496	0.223143	4
328	VAL	5	0.00137689	0.255455	2.26734	0.00186601	0.0756061	4
329	ASP	8	0.00162932	0.259857	3.49997	0.00356574	0.137664	4
330	LEU	9	0.0429704	0.308435	4.69672	0.00286891	0.141944	4
331	PHE	7	0.010166	0.255282	4.15265	0.00281895	0.11298	4
332	SER	5	0.000206533	0.240094	2.73139	0.00249197	0.0548925	4
333	PRO	5	0.00478469	0.219304	3.2876	0.00264329	0.03926	3
334	GLU	1	0	0.19401	1	0.000652457	0.00357428	1
335	LYS	4	9.17926e-05	0.214004	2.66991	0.00232931	0.066887	4
336	SER	7	0.00208828	0.25177	4.25884	0.00225207	0.0712176	4
337	LYS	7	0.00182438	0.226323	3.31977	0.00337785	0.11483	4
338	LEU	10	0.0213877	0.280592	5.33151	0.00287724	0.0969397	4
339	PRO	6	0.00416509	0.246848	3.50345	0.00259883	0.0678062	4
340	GLY	4	0	0.231313	2.53303	0.00218895	0.113572	3
341	ILE	10	0.0247496	0.267957	5.52263	0.00296989	0.104995	4
342	VAL	2	8.03185e-05	0.213556	1.99437	0.000952477	0.0115688	2
343	ALA	6	0.00577146	0.228564	3.51406	0.00281359	0.0363868	3
344	GLU	7	0.00956938	0.219612	4.00293	0.00269932	0.0206727	3
345	GLY	2	0	0.195083	1.3595	0.00112343	0.0024419	2
346	ARG	4	0.00230629	0.21477	2.17735	0.0020974	0.0036478	2
347	ASP	2	0	0.207735	1.37069	0.00127491	0.00159025	2
348	ASP	4	0.0113364	0.240701	2.29412	0.00178228	0.011377	2
349	LEU	6	0.00318979	0.243878	4.07327	0.00224624	0.0498894	4
350	TYR	12	0.0412493	0.278164	5.43205	0.0036154	0.0775996	4
351	VAL	7	0.0034537	0.273274	3.73847	0.00234463	0.0818107	4
352	SER	7	0.00385529	0.265638	4.40571	0.00236535	0.054544	4
353	ASP	7	0.0131837	0.28841	4.85267	0.00318917	0.115972	4
354	ALA	5	0.001549	0.296679	4.22674	0.0021707	0.179386	4
355	PHE	10	0.0479272	0.323031	5.14379	0.00323696	0.29532	4
356	HIS	12	0.0219155	0.351098	5.27258	0.00413916	1	4
357	LYS	8	0.0187257	0.333096	5.38866	0.00266165	0.265824	4
358	ALA	6	0.0062419	0.332493	3.84827	0.00197243	0.312233	4
359	PHE	8	0.0116577	0.322068	4.43253	0.00253602	0.154929	4
360	LEU	7	0.025897	0.333915	4.88269	0.00214196	0.174826	4
361	GLU	6	0.00679265	0.312735	3.74092	0.00226878	0.0726302	4
362	VAL	9	0.0243136	0.321508	5.21816	0.002334	0.099188	4
363	ASN	8	0.00166374	0.279321	3.97966	0.00330668	0.101949	4
364	GLU	8	0.00127362	0.25833	3.97956	0.00355621	0.109892	4
365	GLU	7	0.0090301	0.255394	3.97397	0.00382921	0.0627579	4
366	GLY	3	0.000160637	0.252809	2.18034	0.00137891	0.0432782	3
367	SER	5	0.000894978	0.303279	3.51356	0.00176344	0.0603727	4
368	GLU	7	0.00471584	0.296316	4.623	0.00292779	0.0871035	4
369	ALA	4	0.0015949	0.267907	2.43727	0.00186532	0.042263	4
370	ALA	1	0	0.186727	1	0.000904965	0.000852315	1
371	ALA	3	0.00483059	0.214501	2.97323	0.00192333	0.008026	2
372	SER	2	0.000527807	0.206559	1.99472	0.00113391	0.00575163	2
373	THR	3	0.0065517	0.230583	2.10654	0.00142019	0.0170747	3
374	ALA	3	0.000172111	0.206205	1.56521	0.00154816	0.0116055	3
375	VAL	6	0.00468142	0.207441	3.41903	0.00247542	0.0145449	3
376	VAL	2	0	0.192296	1.42594	0.00104882	0.0014887	2
377	ILE	5	0.0134132	0.207482	3.60169	0.00246557	0.00535681	3
378	ALA	2	0.00478469	0.182947	1.9995	0.0017897	0.000538491	1
379	GLY	1	0	0.162961	1	0.00113067	5.52856e-05	1
380	ARG	6	0.0133673	0.212373	3.43005	0.00301715	0.00270972	3
381	SER	1	0	0.188264	1	0.000703243	0.000250229	1
382	LEU	6	0.00378644	0.207169	2.48244	0.00238676	0.00163497	3
383	ASN	4	0	0.186051	1.6367	0.00265864	0.000767841	3
384	PRO	4	0.00477321	0.195975	1.50648	0.00247263	0.000649415	3
385	ASN	2	0	0.155041	1.10048	0.00170782	0.000288911	2
386	ARG	7	0.0114052	0.223026	3.26078	0.00289795	0.00254428	3
387	VAL	5	0.00229481	0.234647	3.70588	0.0019286	0.00502227	3
388	THR	4	1.14741e-05	0.221105	3.25231	0.00195825	0.00956412	3
389	PHE	8	0.0136197	0.285684	4.76342	0.00266375	0.0355381	4
390	LYS	3	0	0.248336	2.69273	0.00164032	0.0201432	3
391	ALA	7	0.0166259	0.289254	4.36438	0.00236144	0.0588487	4
392	ASN	6	0.00144573	0.251828	4.46198	0.0029285	0.0423009	4
393	ARG	8	0.0173259	0.279473	4.58512	0.00331208	0.0657472	4
394	PRO	7	0.00231776	0.262457	4.20276	0.00273818	0.0885601	4
395	PHE	10	0.0421213	0.317046	6.06	0.00254594	0.0931707	4
396	LEU	10	0.0635778	0.336847	5.33428	0.00259686	0.147147	4
397	VAL	9	0.0291786	0.336605	5.72244	0.00229914	0.14636	4
398	PHE	9	0.0321733	0.337139	6.13548	0.00268892	0.170465	4
399	ILE	7	0.0373711	0.355365	4.6425	0.00204355	0.27238	4
400	ARG	11	0.083187	0.33896	6.41542	0.00305411	0.297581	4
401	GLU	11	0.0181749	0.327278	4.93569	0.00435734	0.517801	4
402	VAL	5	0.0159719	0.31208	2.7638	0.00178985	0.148795	4
403	PRO	6	0.00549608	0.272157	3.35641	0.00271637	0.213744	4
404	LEU	9	0.0165227	0.309302	3.94198	0.00275839	0.285126	4
405	ASN	5	0.00203091	0.293731	2.74764	0.00174374	0.149376	4
406	THR	7	0.027228	0.327546	4.46448	0.00229202	0.254671	4
407	ILE	6	0.0436933	0.350164	4.18324	0.00161	0.255085	4
408	ILE	11	0.0331486	0.348088	6.29817	0.00393128	0.751489	4
409	PHE	10	0.0787007	0.36458	5.40011	0.00280907	0.586793	4
410	MET	9	0.00741225	0.341666	5.20269	0.00305167	0.393833	4
411	GLY	3	0	0.301905	2.32229	0.00130362	0.205658	3
412	ARG	12	0.053756	0.325561	5.18503	0.00385774	0.416062	4
413	VAL	8	0.0505433	0.328906	5.84899	0.00193619	0.127185	4
414	ALA	9	0.0350877	0.285932	4.25135	0.0030443	0.214223	4
415	ASN	6	0.0056223	0.258421	3.36773	0.00287115	0.122076	4
416	PRO	8	0.0479961	0.29243	4.38028	0.00213251	0.0609929	4
417	CYS	6	0.0125871	0.246519	3.32922	0.00282206	0.0471429	4
418	VAL	1	0	0.179034	1	0.00132366	0.000604542	1
419	LYS	2	0.00478469	0.217826	1.83598	0.0017493	0.00396847	1

## Sheet: Type I vs Type II
node	res	dg	bt	cl	burts	pr	auth	kcore
32	ASN	2	0.00235143	0.321979	1.99996	0.00105692	0.000263634	2
42	ASN	6	0.0237821	0.423102	3.72256	0.00277673	0.0171935	4
51	GLN	8	0.0966766	0.425194	4.12	0.00340162	0.00264706	4
62	ASN	7	0.053466	0.392506	3.53172	0.00505387	0.000261864	3
131	ASN	6	0.0222106	0.385493	5.0137	0.00253912	0.0147858	4
179	ASN	4	0.000558757	0.341199	2.9447	0.00231601	0.0019657	3
204	ASN	6	0.0122577	0.411462	4.11744	0.0024874	0.00376301	4
241	GLN	4	0.0175077	0.334292	2.49782	0.00242398	4.66847e-07	3
255	GLN	5	0.0300914	0.338929	4.22775	0.00228556	1.20461e-06	3
321	GLN	6	0.0232233	0.377525	2.90632	0.00221597	0.000813655	4
363	ASN	8	0.0655259	0.366744	4.30736	0.00403677	1.03766e-05	3
392	ASN	6	0.0159944	0.339661	4.32641	0.0035021	5.41364e-06	3
146	GLN	7	0.0162854	0.326737	3.47208	0.00305846	0.0283351	4
1	HIS	7	0.0146674	0.322311	3.80254	0.00318164	0.357117	4
2	GLY	4	0.00202549	0.292311	2.15255	0.00245054	0.416484	3
3	SER	7	0.00473779	0.309499	3.05562	0.00500994	1	4
5	VAL	4	0.0094523	0.305347	3.38299	0.0020396	0.0508924	2
7	ILE	2	0	0.271725	1.392	0.00233617	0.0066683	2
8	CYS	3	0.00488912	0.303753	2.36033	0.00152566	0.0411053	2
9	THR	4	0.00707759	0.295563	3.18144	0.00181644	0.0436935	2
11	LYS	2	0.004796	0.279505	1.99329	0.00170214	0.000494967	1
12	PRO	5	0.0168442	0.304558	2.85789	0.00245248	0.0061696	3
13	ARG	3	0.0203481	0.3312	1.80532	0.00141412	0.00354702	3
14	ASP	4	0.000570398	0.293532	1.60472	0.00247491	0.00628721	3
15	ILE	4	0.00172283	0.286395	2.00935	0.00349028	0.0166362	3
16	PRO	4	0.00313137	0.299434	1.72852	0.00296739	0.0147725	3
17	MET	1	0	0.248623	1	0.00109014	3.40174e-06	1
18	ASN	4	0.0237937	0.284195	1.95683	0.00244205	2.5108e-05	2
19	PRO	3	0	0.268573	1.94464	0.00310579	3.95276e-05	2
20	MET	3	0.0143181	0.26986	1.59316	0.00265867	1.34198e-05	2
22	ILE	2	0.00956871	0.247892	1.91891	0.00172471	1.22113e-06	1
23	TYR	2	0.004796	0.220516	1.89562	0.0027993	1.73666e-07	1
25	SER	2	8.14854e-05	0.258956	1.75693	0.00229629	0.000306803	2
26	PRO	3	0.00107095	0.312468	1.7363	0.00247573	0.000101867	2
29	LYS	3	0.0104767	0.328475	1.95681	0.00175028	0.00019736	2
30	ALA	3	0.0215238	0.354919	2.50633	0.00163732	0.0374687	3
34	ARG	1	0	0.317955	1	0.000817367	0.00685833	1
35	VAL	7	0.0120249	0.376837	4.3054	0.00358895	0.0518585	4
36	TRP	5	0.00442349	0.367476	3.40749	0.00284569	0.0132006	4
37	GLU	5	0.000349223	0.368592	3.38405	0.00254633	0.0120639	4
38	LEU	8	0.0823235	0.417341	4.77726	0.00325471	0.0443983	4
39	SER	7	0.04796	0.414148	3.9706	0.00331265	0.0246499	4
40	LYS	6	0.00629765	0.403519	3.36031	0.0027157	0.010142	4
41	ALA	7	0.0647576	0.419935	3.56771	0.00232298	0.00954042	4
43	SER	7	0.0218381	0.428081	4.0761	0.00285264	0.0110978	4
44	ARG	8	0.0393574	0.412034	4.62334	0.00354819	0.00779352	4
45	PHE	9	0.156918	0.44934	5.12978	0.00300734	0.00637495	4
46	ALA	7	0.0404051	0.443102	4.36044	0.00289169	0.00783877	4
47	THR	7	0.00585531	0.418489	4.19652	0.00321046	0.00599197	4
48	THR	6	0.0952215	0.43188	3.39564	0.00239653	0.00383544	4
49	PHE	7	0.00417903	0.383779	4.02004	0.00362346	0.00311543	4
50	TYR	6	0.00323613	0.386132	3.69376	0.00270105	0.00336067	4
52	HIS	5	0.00727548	0.383522	2.66064	0.00191468	0.00135692	4
53	LEU	7	0.0228275	0.384609	3.67121	0.00339936	0.00168312	4
54	ALA	5	0.029358	0.417454	3.19013	0.00224698	0.00127177	3
55	ASP	2	0	0.334234	1.39313	0.00127937	0.000726637	2
57	LYS	5	0.0186136	0.363097	3.11995	0.00233009	0.000519456	3
58	ASN	5	0.00832315	0.33943	3.11622	0.00329738	0.000133621	3
59	ASP	3	0.000116408	0.316813	1.9812	0.00236748	9.16502e-05	3
60	ASN	4	0.012572	0.327736	3.94729	0.00192279	3.11539e-05	3
61	ASP	3	0.031302	0.361782	2.04122	0.00150833	7.03723e-05	3
63	ILE	7	0.076992	0.42705	4.76196	0.00344692	0.00030655	3
64	PHE	8	0.0852104	0.445316	4.0777	0.00343014	0.00031128	4
65	LEU	6	0.0647925	0.453434	3.52787	0.0019013	0.00170117	4
66	SER	6	0.0518596	0.457634	3.51039	0.00246724	0.00464312	4
67	PRO	9	0.0742448	0.460524	5.06002	0.00340914	0.00726281	4
68	LEU	5	0.0156103	0.423693	3.1614	0.00222557	0.0146979	4
69	SER	8	0.0534311	0.449868	4.17866	0.00298551	0.0142483	4
70	ILE	7	0.0535475	0.441557	4.2485	0.00329218	0.00904236	4
71	SER	5	0.0233979	0.435039	4.0966	0.00218235	0.0118378	4
72	THR	8	0.0530935	0.43328	4.86974	0.00387484	0.0426213	4
73	ALA	8	0.0629765	0.42686	4.46907	0.00355597	0.0193149	4
74	PHE	4	0.00171119	0.371334	2.90326	0.00207527	0.00704931	4
75	ALA	6	0.0506257	0.403623	3.83566	0.00244659	0.0208468	4
76	MET	7	0.0511262	0.398367	4.02401	0.00287599	0.0368441	4
77	THR	5	0.000838135	0.350916	3.09085	0.00220611	0.0139063	4
78	LYS	5	0.0216402	0.35801	4.60308	0.0027059	0.00650395	4
79	LEU	4	0.0130609	0.378493	2.43636	0.00147422	0.0167593	4
80	GLY	4	0.00751993	0.327524	2.80541	0.0019054	0.00717464	3
81	ALA	5	0.00551772	0.319565	3.39939	0.00230834	0.00242502	4
82	CYS	6	0.000535475	0.307262	3.15028	0.00327131	0.00206885	4
84	ASP	4	0.00344567	0.337041	3.03769	0.00166785	0.000489925	3
85	THR	9	0.00863745	0.35176	5.00486	0.00395057	0.00192949	4
86	LEU	6	0.04796	0.350829	3.60072	0.0026213	0.00158022	4
87	GLN	4	0.00131541	0.330977	2.85899	0.00188096	0.000714166	3
88	GLN	8	0.028031	0.373181	4.63071	0.00305135	0.000791721	4
89	LEU	6	0.0582388	0.36772	4.35171	0.00264584	0.00229065	4
90	MET	7	0.00547116	0.339213	5.21388	0.00400201	0.00257082	3
91	GLU	5	0.00669344	0.368369	3.29042	0.00258314	0.0015272	3
92	VAL	6	0.10358	0.425052	4.81154	0.00214681	0.0015091	4
93	PHE	6	0.0455038	0.426094	4.98476	0.00256559	0.00362194	4
94	LYS	7	0.0319073	0.41561	3.97374	0.00251829	0.00305738	4
95	PHE	3	0	0.353311	2.77942	0.00229289	0.00355322	3
96	ASP	4	0.00230487	0.375281	2.41852	0.00204049	0.00126352	3
98	ILE	6	0.0122344	0.364242	4.6035	0.00402922	0.00865337	3
99	SER	3	0.00842791	0.310582	1.66148	0.00154278	0.00146415	3
100	GLU	4	0.00380653	0.295777	2.33969	0.00230086	0.00206924	3
101	LYS	3	0.00441185	0.299987	2.33185	0.0013902	0.000692346	3
102	THR	4	0.00706594	0.304812	2.79527	0.00186681	0.004944	3
106	ILE	2	0	0.328242	1.88705	0.00132537	0.0413812	2
107	HIS	7	0.050032	0.38319	4.96644	0.00263168	0.0757246	4
108	PHE	6	0.0268087	0.342925	2.8822	0.00288763	0.0688611	4
109	PHE	7	0.0346196	0.37011	4.15586	0.0035226	0.0772304	4
110	PHE	6	0.0380769	0.404609	5.13381	0.0025109	0.153041	4
111	ALA	4	0.000512194	0.330447	2.52642	0.00234592	0.116295	4
112	LYS	6	0.0134567	0.354427	3.52408	0.00306413	0.105565	4
113	LEU	6	0.00817182	0.375771	3.83431	0.00271248	0.232801	4
114	ASN	9	0.0287411	0.366439	3.89054	0.00481607	0.896585	4
115	CYS	6	0.0203481	0.341856	3.78775	0.00264806	0.338672	4
116	ARG	4	0.0225598	0.339126	3.44968	0.00169583	0.123782	3
117	LEU	5	0.0069379	0.340828	3.556	0.0028377	0.358382	4
118	TYR	5	0.00685641	0.343318	2.40479	0.00352073	0.78172	4
119	ARG	6	0.0288924	0.333518	2.6857	0.00290487	0.453701	3
120	LYS	3	0.010337	0.294356	2.2751	0.00244713	0.0606976	2
121	ALA	2	0.00743845	0.251526	1.40605	0.00192655	0.0157191	2
122	ASN	1	0	0.229476	1	0.00105984	8.11668e-05	1
123	LYS	3	0.00854432	0.249011	2.73528	0.00241485	0.000882219	2
125	SER	2	0.00938246	0.274003	1.99968	0.00193972	1.89588e-05	2
126	LYS	2	0.00580874	0.324612	1.98914	0.00141734	0.0179189	2
127	LEU	6	0.0215121	0.357697	4.10255	0.00297371	0.130404	4
128	VAL	5	0.00147838	0.371913	2.75434	0.00198178	0.0174579	4
129	SER	4	0.000745009	0.360908	2.51894	0.00178863	0.00392517	4
130	ALA	5	0.000593679	0.353364	3.67326	0.00260125	0.00487903	4
132	ARG	6	0.00634422	0.368528	3.93889	0.00289029	0.00392741	4
133	LEU	4	0.00135033	0.357936	1.89779	0.00167224	0.00104397	4
134	PHE	4	0.000442349	0.334988	2.949	0.00232637	0.000816441	4
135	GLY	6	0.0175426	0.334353	4.83088	0.0026335	0.000354146	3
136	ASP	6	0.0105698	0.311374	4.16677	0.00291031	0.000102125	3
137	LYS	3	0.0033409	0.296069	2.05011	0.001711	0.000135976	3
138	SER	3	0.00128048	0.300265	1.7064	0.00144104	0.00014149	3
139	LEU	5	0.0180083	0.328482	2.61081	0.00251807	0.000236038	3
140	THR	3	0.000314301	0.291909	1.43514	0.00246358	0.000628594	3
141	PHE	3	0.00599499	0.309751	2.92797	0.0014818	0.000914303	3
142	ASN	5	0.00362028	0.314434	2.91775	0.00249254	0.0161882	4
143	GLU	4	5.82038e-05	0.295602	2.16409	0.00173346	0.0137141	4
144	THR	5	0.00253769	0.307258	3.45151	0.00244947	0.0267021	4
145	TYR	10	0.0413829	0.359186	4.95672	0.00389405	0.0332118	4
147	ASP	5	0.000256097	0.291539	2.68506	0.00235777	0.0350991	4
148	ILE	6	0.00714743	0.312457	4.0223	0.00288578	0.0600845	4
149	SER	8	0.0281474	0.346856	4.83498	0.00362746	0.0577966	4
150	GLU	5	8.14854e-05	0.304962	2.96351	0.00251465	0.0430405	4
151	LEU	5	0.00260753	0.31862	3.21414	0.00249924	0.116399	4
152	VAL	6	0.0199174	0.365703	3.45468	0.0023307	0.181089	4
153	TYR	6	0.0313486	0.374877	4.36858	0.00229034	0.167147	4
155	ALA	4	0.00272394	0.341246	3.34753	0.00216717	0.0386108	3
156	LYS	4	0.00197893	0.32324	3.64713	0.00265043	0.00725825	3
159	PRO	4	0.0113381	0.306307	2.867	0.00187337	0.00105153	3
160	LEU	5	0.00927769	0.315291	3.76834	0.00271761	0.000182361	3
161	ASP	4	0.00351551	0.297231	2.09888	0.00253684	0.000185149	3
162	PHE	4	0.00783424	0.325953	3.41538	0.00186682	5.36983e-05	3
163	LYS	3	0.00301496	0.282427	2.9257	0.0016563	1.79539e-05	3
164	GLU	3	0.00143181	0.270868	1.9239	0.00170537	5.25105e-05	3
165	ASN	4	0.00132705	0.274754	2.06189	0.00272202	0.000249074	3
166	ALA	5	0.00143181	0.322921	3.5417	0.00232649	0.000125394	3
167	GLU	3	0	0.322051	2.14423	0.00143149	0.00015942	3
168	GLN	5	0.00476107	0.298827	2.85122	0.00216169	0.00036941	3
169	SER	7	0.00441185	0.314169	3.52225	0.00357272	0.000704575	3
170	ARG	8	0.0500669	0.359154	3.7841	0.00325477	0.000469111	3
171	ALA	6	0.0103486	0.320152	3.52928	0.00300914	0.000594535	3
172	ALA	5	0	0.302373	3.1838	0.00247623	0.00152961	3
173	ILE	6	0.0143531	0.34923	3.46442	0.00293081	0.00167525	3
174	ASN	7	0.0201734	0.350009	3.99218	0.00341622	0.000668471	3
175	LYS	3	0	0.333817	2.28871	0.00226367	0.000771411	3
176	TRP	7	0.0170654	0.353364	3.99022	0.00319926	0.00470069	3
177	VAL	5	0	0.338701	3.47649	0.00325268	0.00340846	3
178	SER	8	0.0243292	0.373404	4.99552	0.00387269	0.00127599	3
180	LYS	8	0.00331762	0.356245	4.46752	0.00374477	0.00771981	4
181	THR	7	0.0306036	0.387409	3.58686	0.00358989	0.00289277	3
182	GLU	1	0	0.329264	1	0.000771737	0.000354844	1
183	GLY	1	0	0.291857	1	0.00101025	0.000256945	1
184	ARG	2	0	0.340099	1.55518	0.00146057	0.000647056	2
185	ILE	7	0.0466562	0.406284	3.83308	0.00320502	0.00068217	3
186	THR	5	0.0154939	0.361812	3.46926	0.00286402	0.000409115	3
188	VAL	5	0.00282871	0.359346	2.87758	0.00284629	0.000343339	3
189	ILE	5	0.0455387	0.366593	2.3314	0.00206331	0.000291733	3
190	PRO	3	0.00373669	0.331569	1.60535	0.00128421	7.08174e-05	2
191	SER	1	0	3.02462	1	0.00240385	4.75515e-18	1
193	ALA	2	0.000849776	0.324992	1.39488	0.0010321	9.67564e-06	2
194	ILE	5	0.0292765	0.344462	3.1052	0.00254077	5.71602e-05	3
196	GLU	3	0.00167627	0.286687	2.09579	0.00183136	8.62859e-06	3
197	LEU	3	0.00278214	0.307314	2.06238	0.00173467	2.599e-05	3
198	THR	5	0.0246086	0.339773	2.96787	0.00229057	5.2437e-05	3
199	VAL	7	0.0470054	0.341649	4.61469	0.00304648	0.00018533	3
200	LEU	5	0.0188697	0.350046	3.22066	0.00223931	0.000251136	4
201	VAL	4	0.00103603	0.368387	2.35408	0.001839	0.000638801	4
202	LEU	8	0.0642803	0.412777	4.61481	0.00308378	0.00361323	4
203	VAL	3	0.00748501	0.387696	2.47339	0.00118062	0.000993063	3
205	THR	5	0.00471451	0.415999	3.56223	0.00220122	0.00346901	4
206	ILE	6	0.024725	0.413189	4.57284	0.00254685	0.00662957	4
207	TYR	6	0.0338746	0.388046	2.99886	0.00219647	0.0181774	4
208	PHE	2	0	0.334424	1.47679	0.00125414	0.0199102	2
209	LYS	2	0.00466795	0.313493	1.9893	0.00149301	0.00213748	2
210	GLY	3	0.0134916	0.310153	2.09822	0.00250698	3.03767e-05	2
211	LEU	3	1.16408e-05	0.296755	2.80045	0.00203431	6.94176e-06	3
212	TRP	9	0.108783	0.37153	4.71824	0.00375908	9.24614e-06	3
213	LYS	4	0	0.319078	3.20594	0.00277863	2.77065e-05	3
215	LYS	4	0.00676329	0.329027	2.70164	0.00203904	2.29578e-06	3
216	PHE	5	1.16408e-05	0.291692	2.97052	0.0030251	1.20051e-06	3
217	SER	8	0.0378092	0.300086	3.59812	0.00443886	7.84751e-07	3
218	PRO	6	0.0203946	0.32781	3.85009	0.00368477	5.94916e-07	3
220	ASN	3	0	0.266146	2.07886	0.00181199	2.19434e-07	3
221	THR	3	0.00179268	0.288485	2.65531	0.00227741	6.02116e-07	3
222	ARG	4	0.00162971	0.274668	3.27721	0.00238561	4.8607e-07	3
223	LYS	4	4.65631e-05	0.275024	2.10134	0.002295	1.98134e-07	3
224	GLU	4	0.00273558	0.275135	2.52277	0.00188875	5.15567e-07	3
225	LEU	5	0.00413247	0.28961	3.56545	0.00298745	3.35139e-06	3
226	PHE	8	0.0413596	0.359322	5.45529	0.00315062	2.37965e-05	3
227	TYR	4	0.00692626	0.324164	2.76854	0.00224936	7.81861e-06	3
228	LYS	5	0.0110471	0.305233	3.01642	0.00304669	2.46749e-05	3
229	ALA	3	0	0.283717	2.24536	0.00189277	8.11288e-06	3
231	GLY	4	3.49223e-05	0.268647	1.84688	0.0025193	5.77237e-06	3
232	GLU	3	0	0.260322	1.64499	0.00208434	5.71233e-06	3
233	SER	2	0.000384145	0.276499	1.9945	0.00122357	3.58291e-06	2
234	CYS	5	0.00378325	0.295114	3.53728	0.00294268	7.87036e-06	3
235	SER	3	0.000256097	0.276701	1.86546	0.001647	3.02539e-06	3
236	ALA	3	0.00242128	0.278003	1.47392	0.00161693	1.27516e-07	3
238	MET	6	0.0245969	0.328623	4.33213	0.00293588	1.88646e-06	3
239	MET	7	0.0261102	0.3356	4.39935	0.0034095	2.87431e-06	3
240	TYR	5	0.000279378	0.287729	3.28326	0.00350647	7.35221e-07	3
242	GLU	2	0	0.309923	1.95377	0.00114039	5.09599e-08	2
243	GLY	4	0.00956871	0.29421	2.85114	0.00256704	1.15696e-07	3
244	LYS	4	0	0.29393	2.0956	0.00242816	1.40137e-07	3
245	PHE	4	0.0428729	0.316959	3.12401	0.00192847	1.38354e-06	3
246	ARG	5	0.0217799	0.342882	3.23575	0.00228303	2.59944e-05	3
247	TYR	5	0.012118	0.328206	2.95071	0.00239317	1.04736e-05	3
248	ARG	5	0.0132472	0.314849	3.11199	0.00270793	1.62691e-05	3
249	ARG	4	0.0123741	0.309014	1.77159	0.00204887	1.04599e-06	3
250	VAL	4	0.00956871	0.284441	2.42258	0.00309576	5.49096e-07	3
251	ALA	2	0.004796	0.249459	1.99809	0.002003	7.43757e-08	1
253	GLY	3	0.000977824	0.289462	2.21032	0.00185048	5.36667e-07	3
254	THR	5	0.0175892	0.336105	2.82667	0.0027017	1.94845e-06	3
256	VAL	4	0.00771783	0.332483	2.81758	0.00251511	5.64748e-06	3
257	LEU	5	0.0151796	0.355328	2.90105	0.0023493	7.91422e-06	3
258	GLU	6	0.073267	0.369199	3.79243	0.00307833	1.0125e-05	3
259	LEU	4	0.0202084	0.359393	2.7498	0.00200692	1.21575e-05	3
260	PRO	5	0.104313	0.392187	3.55997	0.00294801	1.86585e-05	3
261	PHE	7	0.0325359	0.348329	4.64084	0.00458226	0.000151381	3
262	LYS	4	0.0102904	0.342376	3.01769	0.00228616	2.47497e-05	3
264	ASP	2	0.004796	0.302172	1.99048	0.00171228	1.81455e-05	1
265	ASP	3	0.00406263	0.338544	2.16798	0.00200843	0.000201592	3
266	ILE	5	0.0395204	0.387552	3.34067	0.00284595	0.000469209	3
267	THR	5	0.132193	0.402394	3.28791	0.00200442	0.000144461	3
268	MET	4	0.000861417	0.36346	3.57817	0.00248768	5.15281e-05	3
269	VAL	5	0.0264944	0.383441	3.09049	0.00239079	2.10047e-05	3
270	LEU	4	0.00740353	0.361613	2.34957	0.00190553	1.24714e-05	3
271	ILE	4	0.0147139	0.36185	2.40383	0.00217736	1.19571e-05	3
272	LEU	7	0.0396135	0.347686	4.5908	0.00298612	7.7386e-06	3
273	PRO	6	0.0151912	0.349321	3.61289	0.00261631	1.20113e-05	3
274	LYS	4	0.00192073	0.305032	3.13673	0.00306335	2.86312e-06	3
275	PRO	3	0.004796	0.298866	2.34004	0.00231941	1.63844e-06	2
277	LYS	3	0.00090798	0.327773	2.4613	0.00188614	6.48875e-06	3
278	SER	5	0.00426052	0.346616	2.93593	0.00259125	5.15591e-05	3
279	LEU	6	0.0733019	0.377842	3.77489	0.00256634	6.38315e-05	3
280	ALA	4	0	0.35333	2.22491	0.00220648	0.000111633	3
281	LYS	5	0.00178104	0.354354	2.31417	0.00292523	8.74736e-05	3
282	VAL	6	0.0156219	0.37517	2.83989	0.00318214	9.02689e-05	3
283	GLU	5	0.0713346	0.409219	2.86816	0.00239989	0.000224048	3
284	LYS	4	0.00363192	0.366209	2.2928	0.00190419	0.000365763	3
285	GLU	3	0	0.315879	2.12915	0.00237018	0.000111423	3
286	LEU	2	0.0039113	0.341058	1.99555	0.00109041	6.62304e-05	2
287	THR	6	0.00841627	0.361316	3.90076	0.00296305	0.000506999	3
288	PRO	6	0.0501833	0.398517	3.58966	0.00294158	0.00258339	3
289	GLU	4	0.0107677	0.361414	2.34704	0.00178249	0.000514225	3
290	VAL	4	2.32815e-05	0.327767	2.36131	0.00211264	0.000191667	3
291	LEU	5	0.026797	0.37054	2.81852	0.00263555	0.000467667	3
292	GLN	4	0.00213026	0.336598	2.58069	0.00276261	0.000813775	3
293	GLU	5	0.00619289	0.333215	2.86659	0.00226179	0.000124233	3
294	TRP	6	0.0191374	0.349531	3.06416	0.00322575	0.000153253	3
295	LEU	6	0.0111635	0.337192	3.35118	0.00318621	0.000279896	3
296	ASP	3	0	0.309825	2.15385	0.0019789	0.000258226	3
297	GLU	3	0.000814854	0.308752	2.10581	0.00196846	5.23802e-05	3
299	GLU	2	0.00431872	0.294978	1.95998	0.00115291	1.06108e-06	2
300	GLU	3	0.00204877	0.282689	1.8989	0.00199223	1.17466e-07	2
301	MET	6	0.0252837	0.299438	2.94405	0.00312944	1.42189e-07	3
302	MET	5	0.0120482	0.276125	3.20866	0.00305324	4.80393e-08	3
303	LEU	4	0.00201385	0.286602	2.58038	0.00231829	4.24139e-08	3
304	VAL	6	0.00771783	0.297757	4.16316	0.00328912	1.24314e-07	3
305	VAL	4	0.0125837	0.315271	2.36401	0.00198555	3.34857e-07	3
306	HIS	5	0.0030266	0.306242	3.58844	0.0034382	1.98292e-06	3
307	MET	2	0	0.311938	1.55326	0.00113272	5.47514e-07	2
308	PRO	6	0.011082	0.341461	3.37057	0.00281162	2.10924e-06	3
309	ARG	7	0.0276817	0.346513	4.41036	0.00363016	5.98635e-06	3
310	PHE	4	0.0127466	0.364331	2.80648	0.00227867	2.98107e-06	3
311	ARG	2	0.0141785	0.381709	1.91292	0.00116786	6.91551e-06	2
312	ILE	5	0.0305919	0.40363	3.31842	0.0026159	8.87142e-05	3
314	ASP	6	0.0257494	0.422989	3.40928	0.00254055	0.000187807	4
315	GLY	4	0.00030266	0.398784	2.19581	0.00168037	0.000288467	4
316	PHE	5	0.0619289	0.428119	2.86743	0.00196417	0.000372196	4
318	LEU	2	0	0.30568	1.99682	0.00158757	0.000312017	2
319	LYS	6	0.00779931	0.362141	4.15793	0.00277349	0.000376969	4
320	GLU	4	0.00807869	0.353267	2.01262	0.00204363	0.000224339	3
322	LEU	6	0.00189744	0.346728	4.30106	0.00339984	0.000888175	4
323	GLN	7	0.00344567	0.348759	3.38849	0.00308371	0.000450652	4
324	ASP	3	0	0.339775	1.86095	0.00181356	0.000199654	3
325	MET	4	0.0119551	0.392591	2.42201	0.00245371	0.00161361	4
326	GLY	3	0	0.323717	2.02592	0.00152936	0.000223659	3
328	VAL	6	0.000395786	0.345307	3.39432	0.00265838	0.000404275	4
329	ASP	7	0.00272394	0.3375	3.67589	0.00312833	0.00055375	4
331	PHE	7	0.0694954	0.382559	4.27133	0.002554	0.000268738	4
332	SER	5	0.00381817	0.330674	2.8873	0.00285531	0.000361175	3
333	PRO	3	0	0.338936	2.36238	0.0014815	0.000131437	3
336	SER	5	0.00104767	0.31318	3.23086	0.00246707	0.000662288	3
337	LYS	7	0.00190909	0.314029	2.90821	0.00369443	0.0022497	4
338	LEU	5	0.0027123	0.333397	2.52616	0.00284625	0.00189664	4
339	PRO	6	0.00667016	0.306462	2.881	0.00364587	0.00276004	4
340	GLY	4	0.00664688	0.32621	2.86255	0.00231297	0.00932669	3
341	ILE	5	0.00958035	0.326765	2.11261	0.00231755	0.00142557	3
343	ALA	6	0.0120831	0.273757	3.49266	0.00476218	0.000820687	3
344	GLU	3	0.00613468	0.241881	1.85364	0.00203662	0.000113865	2
346	ARG	3	3.49223e-05	0.223987	2.02909	0.00304164	2.44518e-05	2
348	ASP	2	0.00814854	0.336226	1.93818	0.00123372	4.46069e-05	2
349	LEU	3	0.00938246	0.33369	2.58984	0.00131624	0.000218566	3
350	TYR	11	0.101438	0.379672	6.38536	0.00377229	0.000461352	4
351	VAL	6	0.0389849	0.376909	2.74359	0.00239175	0.000229999	4
352	SER	7	0.00429544	0.355386	4.43946	0.00327454	0.000275465	4
355	PHE	7	0.089727	0.419556	4.65963	0.00323932	0.00115686	4
356	HIS	7	0.02547	0.428075	4.49519	0.00301915	0.00166445	4
357	LYS	5	0.00331762	0.41063	2.77006	0.00185885	0.000286938	4
358	ALA	6	0.0194052	0.433385	3.22457	0.00267477	0.000268505	4
359	PHE	4	0.0302311	0.419193	2.33817	0.00183962	0.000128584	3
360	LEU	4	0.0615564	0.403449	2.54709	0.00188069	6.86505e-05	3
361	GLU	3	0.0594494	0.388752	2.31764	0.00214844	8.44077e-05	2
362	VAL	4	0.0560852	0.37161	2.8364	0.0019841	1.21787e-05	3
364	GLU	6	0.0757232	0.344827	3.50002	0.00280693	2.91776e-06	3
365	GLU	5	0.00224667	0.324333	3.40056	0.00287784	1.02711e-05	3
367	SER	3	0.00173447	0.313012	2.15962	0.00234654	6.08498e-05	2
368	GLU	4	0.00812525	0.326683	3.59066	0.00310669	0.000322653	2
369	ALA	3	0.00561085	0.323938	2.56347	0.00178583	4.56811e-05	2
371	ALA	2	0.004796	0.254708	1.95351	0.00204083	1.10045e-08	1
374	ALA	4	0.000419068	0.262893	2.68988	0.00259666	1.5699e-07	2
375	VAL	4	0.0237937	0.26203	2.5982	0.00244965	1.2595e-07	2
376	VAL	2	0.0143181	0.255222	1.47312	0.00156638	3.54541e-09	1
377	ILE	2	0.00956871	0.231221	1.99379	0.00263453	3.98047e-10	1
378	ALA	2	0.004796	0.209121	1.99724	0.00295732	5.00847e-11	1
380	ARG	2	0.004796	0.263438	1.99887	0.00192758	1.25531e-08	1
382	LEU	3	0	0.233438	1.31686	0.00189962	2.06129e-09	3
383	ASN	4	0.00477271	0.225548	1.56959	0.00284834	2.69e-09	3
384	PRO	4	1.16408e-05	0.227801	1.54372	0.00272917	2.49879e-09	3
386	ARG	5	0.0190443	0.256912	2.61631	0.00319296	1.35657e-08	3
387	VAL	4	0.0130144	0.280925	3.17208	0.00258087	5.89356e-08	3
391	ALA	5	0.0104418	0.336343	3.51353	0.00261956	4.71901e-06	3
393	ARG	7	0.0193353	0.349059	4.52047	0.00316117	8.68641e-06	3
394	PRO	7	0.0570747	0.367785	4.28011	0.00309681	2.52281e-05	3
395	PHE	5	0.029067	0.373163	3.69127	0.00207674	1.89675e-05	3
396	LEU	4	0.016332	0.38235	2.4468	0.00223746	6.53245e-05	3
397	VAL	4	0.0441185	0.41441	2.9756	0.0018225	0.000548913	3
398	PHE	4	0.0312205	0.394467	3.04097	0.00181765	0.000210059	3
399	ILE	4	0.00677493	0.401136	2.99175	0.0021766	0.00117702	3
400	ARG	7	0.0894127	0.413429	3.77094	0.00344793	0.00135479	3
402	VAL	3	0	0.339333	1.8593	0.00196449	0.000327948	3
403	PRO	5	0.00728712	0.349559	2.57371	0.00249629	0.000744605	3
404	LEU	5	0.0243408	0.374482	2.55476	0.00203975	0.00333465	3
405	ASN	4	0.0431756	0.400769	2.57046	0.00175718	0.00299079	3
407	ILE	4	0.00466795	0.409909	2.79283	0.00166228	0.00239311	3
408	ILE	8	0.073267	0.432706	4.05408	0.00337489	0.00339508	4
409	PHE	7	0.0180315	0.430135	4.11118	0.00275891	0.0030307	4
410	MET	7	0.0557826	0.447855	4.32794	0.00295158	0.00348297	4
412	ARG	5	0.00502881	0.34804	2.92533	0.00252453	0.000135054	3
414	ALA	8	0.0545603	0.358575	3.08846	0.0039462	0.000158394	3
415	ASN	4	0.0146324	0.32112	1.7729	0.00291103	0.000140341	3
416	PRO	3	0.0106513	0.313375	2.39409	0.00172104	1.92512e-05	3
417	CYS	5	0.0128863	0.293814	3.33329	0.00274355	1.84511e-05	3
418	VAL	1	0	0.246057	1	0.00122899	1.42704e-07	1
33	ARG	2	0.00190909	0.319232	1.7427	0.00141745	0.00245867	2
154	GLY	3	0.00209534	0.303239	2.54773	0.00146174	0.0690605	3
158	GLN	3	0.000407427	0.312178	2.36251	0.00193421	0.00203419	3
195	ASN	5	0.00602992	0.313379	2.63258	0.00268945	2.69314e-05	3
353	ASP	6	0.0469821	0.382906	3.97472	0.00234383	0.00062946	4
6	ASP	2	0	0.271974	1.51355	0.00245917	0.00811569	2
21	CYS	4	0.0336884	0.309289	3.02989	0.00204291	0.000243382	2
83	ASN	4	0.0012572	0.309376	3.09508	0.00180858	0.000654293	3
104	ASP	4	0.011245	0.333373	3.04805	0.00201194	0.0126271	3
105	GLN	3	0.000745009	0.30319	2.09215	0.00187129	0.0289512	3
219	GLU	4	1.16408e-05	0.282856	2.38411	0.002338	2.16646e-07	3
335	LYS	3	0.00253769	0.31862	1.75082	0.00100957	0.000182495	3
347	ASP	2	0.00341074	0.288859	1.72304	0.00231218	1.35501e-05	2
56	SER	2	0	0.307052	1.50937	0.0014513	0.000504166	2
298	LEU	5	0.022909	0.341514	2.95226	0.00225677	7.43375e-05	3
327	LEU	7	0.0758978	0.396827	4.39716	0.00288427	0.000895117	4
389	PHE	4	0.00596007	0.30612	2.60234	0.00251309	6.37962e-07	3
401	GLU	8	0.0469123	0.40638	4.02333	0.00393636	0.00165722	3
342	VAL	2	0.000931261	0.265254	1.97469	0.00122626	0.000580924	2
413	VAL	4	0.0115593	0.364484	3.30077	0.0018559	5.5309e-05	3
214	SER	3	0.0204761	0.3497	2.4054	0.00126172	4.25214e-06	3
366	GLY	3	0.00260753	0.327309	2.22293	0.00200673	4.35681e-06	3
388	THR	3	0.0118969	0.302288	2.23319	0.00183529	1.68706e-07	3
4	PRO	2	0	0.279278	1.09127	0.00104488	0.174515	2
10	ALA	1	0	0.255761	1	0.00112595	4.42432e-05	1
24	ARG	1	0	0.187033	1	0.00182945	3.79418e-08	1
28	LYS	2	0	0.283462	1.57481	0.00150701	3.62153e-05	2
97	THR	4	0.0156103	0.385803	3.36865	0.00198472	0.00152396	3
31	THR	1	0	0.357942	1	0.000490783	0.00195493	1
411	GLY	3	0.00187416	0.401126	2.2868	0.00167764	0.000574088	3
330	LEU	5	0.00307316	0.342903	3.24461	0.00241431	0.000350858	4
103	SER	4	0.00764798	0.319205	3.09016	0.00206537	0.00370111	3
124	SER	2	0.00644898	0.251387	1.99621	0.00213241	0.000111318	2
157	LEU	5	0.021128	0.325503	4.47112	0.00211441	0.00691581	3
187	ASP	1	0	0.322294	1	0.000694949	3.73105e-05	1
192	GLU	1	0	3.02462	1	0.00240385	4.75515e-18	1
354	ALA	4	0.00288691	0.375098	3.20202	0.0022084	0.000637058	3
372	SER	3	0.00956871	0.282739	2.96536	0.00217537	1.0239e-07	2
237	SER	3	0.00897503	0.305413	1.97755	0.00186696	6.8345e-07	3
230	ASP	3	0.00210698	0.292166	1.99886	0.0017832	4.63807e-06	3
252	GLU	1	0	0.223496	1	0.0011855	9.32068e-09	1
263	GLY	1	0	0.27078	1	0.00103797	1.87348e-06	1
390	LYS	3	0	0.314218	2.61329	0.00217374	2.42044e-06	3
276	GLU	1	0	0.260246	1	0.000977449	2.18933e-07	1
313	GLU	1	0	0.356544	1	0.000744527	7.81129e-06	1
345	GLY	2	0	0.217657	1.14728	0.00146336	1.75218e-05	2
373	THR	1	0	0.236806	1	0.000945476	1.37781e-08	1
379	GLY	1	0	0.189513	1	0.00166418	6.6685e-12	1
381	SER	1	0	0.239444	1	0.00116029	1.28503e-09	1
385	ASN	2	0	0.205461	1.2557	0.00150749	6.53412e-10	2
406	THR	4	0.0187416	0.373626	2.12198	0.00196308	0.00095135	3
419	LYS	2	0.004796	0.272442	1.9308	0.00171808	1.34728e-06	1
370	ALA	1	0	0.224221	1	0.00136174	1.58089e-09	1

## Sheet: Type I PE vs Type II
node	res	dg	bt	cl	burts	pr	auth	kcore
32	ASN	2	0.00146214	0.43917	1.67136	0.00138028	0.00583956	2
42	ASN	6	0.03453	0.652943	3.78189	0.00263872	0.361328	3
51	GLN	8	0.122773	0.658173	3.87371	0.00355277	0.571795	3
62	ASN	7	0.041057	0.596086	4.14375	0.00442856	0.150369	3
131	ASN	6	0.0321554	0.596223	5.03529	0.00245804	0.0423145	3
179	ASN	4	0.00274883	0.531089	2.95016	0.00224225	0.00607617	3
204	ASN	6	0.00520523	0.58952	3.72661	0.00298728	0.0878636	3
241	GLN	4	0.00684283	0.420355	2.04811	0.00339333	0.000269868	3
255	GLN	4	0.0263186	0.495479	3.38463	0.00250682	0.00030185	3
321	GLN	6	0.00438643	0.503441	2.7142	0.00348987	1	3
363	ASN	8	0.0316992	0.52126	4.18163	0.00446786	0.000785762	3
392	ASN	6	0.0196512	0.520367	4.33161	0.00344444	0.00389496	3
146	GLN	7	0.0204232	0.51608	3.4732	0.00299527	0.0211882	3
87	GLN	5	0.0186452	0.530537	3.86543	0.00250947	0.0715759	3
158	GLN	3	0.000386006	0.483092	2.50378	0.00215634	0.00332739	3
1	HIS	7	0.0374893	0.494291	3.97339	0.00323845	0.0279881	3
2	GLY	4	0.00175457	0.452555	2.44203	0.00217067	0.0148149	3
3	SER	7	0.00623457	0.474621	3.41659	0.0039031	0.0432325	3
5	VAL	4	0.00773181	0.422018	2.67571	0.0026939	0.0080781	2
7	ILE	2	0	0.409324	1.49479	0.00204398	0.00071935	2
8	CYS	3	0.00884304	0.453735	2.36033	0.00148894	0.00409273	2
9	THR	4	0.0195693	0.443249	3.18144	0.00181266	0.00387507	2
11	LYS	2	0.00476074	0.332989	1.62185	0.00224242	0.000352992	1
12	PRO	5	0.0158496	0.415906	2.86853	0.00322382	0.00126243	2
14	ASP	4	0.00112293	0.410287	1.92726	0.00251441	0.00239893	2
15	ILE	4	0.00478413	0.428578	2.32764	0.00275028	0.00549642	2
16	PRO	4	0.00505316	0.450599	2.3374	0.00275528	0.00755515	2
17	MET	1	0	0.36745	1	0.00104984	0.000278046	1
18	ASN	4	0.00650361	0.416072	2.0753	0.00288223	0.00189895	2
19	PRO	3	0	0.39521	1.64286	0.00231998	0.00269766	2
20	MET	3	0.0004094	0.371614	1.86599	0.00233983	0.000992509	2
22	ILE	2	0.00338047	0.39101	1.91891	0.00135996	0.00225835	2
23	TYR	3	0.0124458	0.442554	2.59071	0.00298711	0.0147759	2
25	SER	2	0.000292428	0.417455	1.99086	0.00177216	0.0041943	2
26	PRO	3	0.00251488	0.457442	1.84675	0.00198238	0.00129474	2
29	LYS	3	0.0115685	0.478296	1.90059	0.00178184	0.00944165	2
30	ALA	3	0.00907698	0.521651	2.50633	0.00157337	0.0117878	3
34	ARG	1	0	0.495779	1	0.000754541	0.0235427	1
35	VAL	6	0.00846873	0.585966	3.80942	0.00295668	0.164719	3
36	TRP	5	0.0057082	0.534877	3.35343	0.00277831	0.187167	3
37	GLU	5	0.00073692	0.566056	3.40728	0.00242366	0.170501	3
38	LEU	8	0.0895182	0.647978	4.81061	0.00308273	0.230648	3
39	SER	7	0.0539823	0.636407	3.90224	0.00344425	0.36058	3
40	LYS	6	0.00494789	0.590634	3.26653	0.00253528	0.321874	3
41	ALA	7	0.0762887	0.653538	3.59271	0.00222246	0.277701	3
43	SER	6	0.00297107	0.577946	3.82121	0.00310478	0.566448	3
44	ARG	8	0.0495725	0.636167	4.45163	0.00353223	0.601074	3
45	PHE	9	0.214397	0.702953	5.06923	0.00288081	0.484009	3
46	ALA	6	0.0323543	0.671582	4.35482	0.00266476	0.419087	3
47	THR	7	0.0169258	0.648372	3.99264	0.00369706	0.752639	3
48	THR	6	0.125218	0.674928	3.17893	0.00243505	0.571967	3
49	PHE	7	0.00512335	0.593981	3.31508	0.00326956	0.957986	3
50	TYR	6	0.00341556	0.596067	3.62583	0.0025374	0.573658	3
52	HIS	5	0.00901849	0.59414	2.73489	0.00179685	0.377673	3
53	LEU	7	0.0104806	0.571721	3.59474	0.0036828	0.887083	3
54	ALA	5	0.0368694	0.641799	3.26758	0.00210265	0.366013	3
55	ASP	2	0	0.519208	1.40686	0.00121478	0.179116	2
57	LYS	5	0.008574	0.527176	3.26591	0.00243218	0.268294	3
58	ASN	5	0.00154402	0.486152	3.36232	0.00357422	0.0986304	3
59	ASP	3	0	0.478646	1.88506	0.00201688	0.058215	3
60	ASN	4	0.00933432	0.485315	3.61641	0.0024888	0.036523	3
61	ASP	4	0.0241897	0.547354	2.20681	0.00178017	0.058775	3
63	ILE	7	0.0750839	0.650946	4.70846	0.00324876	0.0804146	3
64	PHE	8	0.0702881	0.662963	3.76407	0.00424021	0.0315429	3
65	LEU	6	0.0654689	0.684745	3.59743	0.00179931	0.056819	3
66	SER	6	0.000666737	0.64207	4.21581	0.00316296	0.121344	3
67	PRO	9	0.10228	0.700061	5.21941	0.00323851	0.169884	3
68	LEU	4	0.00324011	0.613904	2.74488	0.00222627	0.0941362	3
69	SER	8	0.0146214	0.632487	4.16718	0.00313294	0.118569	3
70	ILE	7	0.0657613	0.671821	4.1262	0.00354984	0.138767	3
71	SER	5	0.0371852	0.674036	4.12269	0.00209852	0.0932078	3
72	THR	8	0.0282603	0.635909	4.74763	0.00392682	0.126903	3
73	ALA	8	0.0784293	0.653371	4.31012	0.00363797	0.11503	3
74	PHE	4	0.00129838	0.572569	2.83833	0.00198172	0.067611	3
75	ALA	6	0.0472096	0.620024	3.76294	0.00235513	0.0618751	3
76	MET	7	0.0570118	0.614784	4.06812	0.00274664	0.0759497	3
77	THR	5	0.000924074	0.546351	2.76814	0.00237868	0.0690267	3
78	LYS	5	0.0140717	0.553235	4.60308	0.00264278	0.0557728	3
79	LEU	5	0.0133113	0.584629	3.18404	0.00185091	0.0308053	3
80	GLY	4	0.012013	0.517037	2.82831	0.00188701	0.0256551	3
81	ALA	5	0.00579008	0.479025	3.5482	0.00233691	0.0572619	3
82	CYS	6	0	0.458245	3.16961	0.00350818	0.122834	3
84	ASP	4	0.0155923	0.540308	3.18234	0.00162901	0.057261	3
85	THR	9	0.0270438	0.554244	4.91764	0.00416193	0.166925	3
86	LEU	5	0.0127499	0.494536	3.60743	0.00248504	0.0814488	3
88	GLN	8	0.0604157	0.601865	4.19681	0.00347233	0.163955	3
89	LEU	5	0.0112877	0.567843	4.34101	0.0024696	0.140587	3
90	MET	7	0.00881964	0.529653	5.44788	0.00392929	0.118205	3
91	GLU	5	0.00783708	0.575497	3.42249	0.00254904	0.1252	3
92	VAL	6	0.15101	0.663226	4.89782	0.00198844	0.187936	3
93	PHE	6	0.0195693	0.66184	4.98539	0.00250788	0.159059	3
94	LYS	7	0.0297458	0.647382	3.98932	0.00264521	0.223012	3
95	PHE	3	0	0.552285	2.77942	0.00225327	0.086764	3
96	ASP	4	0.00354423	0.586611	2.4218	0.0023789	0.0835781	3
98	ILE	6	0.0119311	0.566589	4.6035	0.00393896	0.106874	3
99	SER	3	0.0081529	0.484974	1.66148	0.00153509	0.0193504	3
100	GLU	4	0.00267864	0.462288	2.33969	0.00236963	0.0275076	3
101	LYS	3	0.00460867	0.46786	2.33185	0.00137321	0.00558066	3
102	THR	4	0.00629306	0.473422	2.96928	0.0021121	0.0129073	3
106	ILE	2	0	0.5085	1.88705	0.00129136	0.0280463	2
107	HIS	8	0.0536548	0.590202	5.75208	0.00296532	0.0357299	3
108	PHE	5	0.00231603	0.527509	2.76759	0.00263994	0.0356499	3
109	PHE	7	0.0224702	0.573439	4.22291	0.00333622	0.0846049	3
110	PHE	6	0.0557135	0.615731	5.12922	0.00244649	0.0740253	3
111	ALA	4	0.000526371	0.504379	2.53892	0.00228783	0.0253008	3
112	LYS	6	0.0155338	0.538809	3.50513	0.00296657	0.0367078	3
113	LEU	6	0.00921734	0.573336	3.81439	0.00262706	0.0640149	3
114	ASN	9	0.0335591	0.555852	4.74159	0.0046442	0.0693954	3
115	CYS	6	0.01985	0.518294	3.76367	0.00267096	0.0302575	3
116	ARG	4	0.00567311	0.498359	3.43721	0.00212502	0.0168052	3
117	LEU	5	0.002047	0.505621	3.45485	0.0028453	0.0404969	3
118	TYR	5	0.0137324	0.515073	2.74871	0.00293941	0.0416646	3
119	ARG	6	0.0167854	0.490295	3.63227	0.00371754	0.0242627	3
120	LYS	3	0.0169141	0.444601	1.9778	0.0018979	0.00388612	2
121	ALA	2	0.012551	0.417051	1.76037	0.00138931	0.000500957	2
122	ASN	1	0	0.376361	1	0.00110555	3.20407e-06	1
123	LYS	3	0.0127967	0.409659	2.73528	0.00256971	3.22245e-05	2
125	SER	2	0.0104923	0.418778	1.99968	0.0019647	8.66561e-05	2
126	LYS	2	0.0094045	0.48266	1.98914	0.00141522	0.00201761	2
127	LEU	6	0.0238505	0.532176	4.18675	0.00300152	0.0135026	3
128	VAL	4	0.000760314	0.552938	2.67592	0.00180385	0.00895302	3
129	SER	4	0.00145045	0.546466	2.43557	0.00194753	0.0108552	3
130	ALA	5	0.00141535	0.548592	3.522	0.00250046	0.0201383	3
132	ARG	6	0.00561463	0.563776	3.86569	0.00282112	0.017278	3
133	LEU	3	0.0012399	0.542005	1.92489	0.00150866	0.00910895	3
134	PHE	4	0.00141535	0.520504	3.18135	0.00229098	0.0104831	3
135	GLY	6	0.0205636	0.52372	4.83088	0.00254469	0.00621457	3
136	ASP	6	0.00364951	0.474006	4.61702	0.0040306	0.00467512	3
137	LYS	3	0.00174287	0.457962	2.09302	0.0015981	0.000960309	3
138	SER	3	9.35771e-05	0.462011	1.76042	0.00182652	0.00262229	3
139	LEU	5	0.0151595	0.509946	2.50669	0.00242474	0.00422729	3
140	THR	3	0.00229264	0.458988	1.69638	0.00169641	0.00327004	3
141	PHE	3	0.0104923	0.489292	2.92797	0.00150135	0.00237752	3
142	ASN	5	0.00361442	0.493522	2.97898	0.00271332	0.0207866	3
143	GLU	4	0.000198851	0.465865	2.08447	0.00169845	0.00942251	3
144	THR	5	0.0024681	0.482664	3.41558	0.0026695	0.0200536	3
145	TYR	10	0.0458996	0.563299	4.83929	0.00394975	0.0469831	3
147	ASP	5	0.000257337	0.459852	2.69613	0.00232476	0.0123068	3
148	ILE	6	0.0173702	0.486112	4.35595	0.00284813	0.0202941	3
149	SER	8	0.0374659	0.54526	4.71216	0.00372081	0.0367475	3
150	GLU	5	8.188e-05	0.479932	2.9703	0.00249446	0.0156234	3
151	LEU	5	0.00249149	0.492774	3.2712	0.00248408	0.017639	3
152	VAL	6	0.0303892	0.561968	3.41384	0.00266605	0.0336136	3
153	TYR	6	0.0384719	0.586396	4.07988	0.00223758	0.0332001	3
155	ALA	4	0.00419927	0.533068	3.35635	0.00211277	0.0212012	3
156	LYS	4	0.002433	0.503303	3.64713	0.00256324	0.00849748	3
159	PRO	4	0.00983729	0.481952	2.81669	0.00207475	0.00212577	3
160	LEU	5	0.0105391	0.493895	3.81692	0.002519	0.00155159	3
161	ASP	4	0.00314653	0.44825	2.10443	0.00268679	0.00205359	3
162	PHE	4	0.00493619	0.500258	3.38208	0.00216183	0.00212217	3
163	LYS	3	0.00154402	0.401365	2.62778	0.00188608	0.00143362	3
164	GLU	3	0.000970862	0.396025	1.80852	0.00187301	0.00108417	3
165	ASN	4	0.00359102	0.421172	1.90746	0.00275579	0.00289575	3
166	ALA	5	0.00156742	0.479335	3.63756	0.00215271	0.0022391	3
167	GLU	3	0	0.480439	2.17878	0.00137235	0.00155188	3
168	GLN	5	0.00724053	0.46121	2.71476	0.00204635	0.00254262	3
169	SER	7	0.00302956	0.465445	3.37027	0.00361313	0.00543687	3
170	ARG	9	0.0438994	0.5263	4.2839	0.0038355	0.0067493	3
171	ALA	6	0.01406	0.492688	3.6077	0.00287736	0.00433341	3
172	ALA	5	0	0.465038	3.20114	0.0023715	0.00670106	3
173	ILE	6	0.0357114	0.531141	3.54215	0.00276606	0.00837277	3
174	ASN	7	0.0248447	0.530106	3.75073	0.00346995	0.00820445	3
175	LYS	3	0	0.498854	2.28871	0.00218891	0.00361748	3
176	TRP	7	0.0324596	0.54881	4.04785	0.0030812	0.0157034	3
177	VAL	5	0	0.522742	3.32478	0.00342676	0.0122953	3
178	SER	8	0.0228562	0.554188	4.78496	0.00368101	0.00714452	3
180	LYS	8	0.0139079	0.539499	4.5293	0.00384081	0.0140412	3
181	THR	6	0.00814121	0.521592	3.20032	0.00395961	0.010115	3
182	GLU	1	0	0.453483	1	0.000736229	0.00134092	1
183	GLY	1	0	0.439149	1	0.00097896	0.00155482	1
184	ARG	2	0	0.513214	1.31951	0.00136694	0.00326907	2
185	ILE	7	0.0485314	0.603881	3.5774	0.00338271	0.00808948	3
186	THR	5	0.025219	0.547296	3.52415	0.00268583	0.00514786	3
188	VAL	5	0.00341556	0.53723	2.96481	0.00252705	0.00914172	3
189	ILE	5	0.0112994	0.539567	2.44229	0.00244222	0.00984292	3
190	PRO	3	0.000233943	0.501998	1.99757	0.00142799	0.00320527	3
191	SER	1	0	4.78786	1	0.00240964	0	1
193	ALA	1	0	0.440551	1	0.000885411	0.000336699	1
194	ILE	5	0.0305646	0.511963	3.02266	0.00242842	0.0023098	3
196	GLU	3	0.00429285	0.42806	1.71901	0.00161312	0.00121634	3
197	LEU	3	0.00525201	0.462541	1.95504	0.00200439	0.00324745	3
198	THR	5	0.0288802	0.521322	2.60289	0.00245994	0.00899296	3
199	VAL	7	0.0521692	0.529512	4.73104	0.00285564	0.0158256	3
200	LEU	5	0.0216397	0.548643	3.25112	0.00218374	0.0228409	3
201	VAL	3	0	0.562527	2.47639	0.00164795	0.0165227	3
202	LEU	8	0.055421	0.627272	4.65394	0.00295401	0.0413812	3
203	VAL	3	0.00356763	0.573575	2.47339	0.0011253	0.014736	3
205	THR	5	0.0105274	0.618217	3.53731	0.00207759	0.0341585	3
206	ILE	6	0.028389	0.622134	4.80989	0.00247532	0.0298945	3
207	TYR	4	0.0244821	0.570485	2.78015	0.0019126	0.00712645	3
208	PHE	2	0	0.49769	1.43522	0.00126993	0.00292372	2
209	LYS	2	0.00842194	0.469425	1.9893	0.0014743	0.000319805	2
210	GLY	3	0.0141652	0.465716	2.09822	0.00247651	0.000593988	2
211	LEU	3	0.000187154	0.45155	2.80045	0.00189624	0.00027419	3
212	TRP	9	0.0717152	0.538486	4.66307	0.00427588	0.000696033	3
213	LYS	4	0.000198851	0.471455	3.24524	0.00246651	0.000934307	3
215	LYS	4	0.0161537	0.493817	2.71643	0.00193042	0.000149515	3
216	PHE	5	0.00400042	0.439762	2.86787	0.00290121	0.000136201	3
217	SER	8	0.0369162	0.453822	3.58195	0.00457281	0.000116847	3
218	PRO	5	0.00159081	0.399097	3.83134	0.00345243	9.40802e-05	3
220	ASN	3	0.000198851	0.408112	1.8444	0.0017378	3.62777e-05	3
221	THR	3	0.00265525	0.437969	2.65531	0.00225001	0.000172266	3
222	ARG	4	0.00264355	0.422385	3.27721	0.00236595	0.000318613	3
223	LYS	4	4.67886e-05	0.414368	2.10134	0.00228186	0.000124986	3
224	GLU	4	0.00391854	0.420695	2.52277	0.00187321	0.00046447	3
225	LEU	5	0.00557953	0.446491	3.56545	0.00292846	0.00289212	3
226	PHE	8	0.0515142	0.548222	5.46966	0.00308096	0.0151503	3
227	TYR	4	0.00803593	0.496448	2.76854	0.00221493	0.00508257	3
228	LYS	5	0.0130189	0.466278	3.11438	0.00281475	0.0156064	3
229	ALA	3	0.000116971	0.424432	2.24536	0.0017194	0.00825544	3
231	GLY	4	0.000116971	0.407677	1.78876	0.00225032	0.00600955	3
232	GLU	3	0	0.390982	1.79918	0.00224629	0.00661812	3
233	SER	2	0.000479583	0.422328	1.9945	0.00117693	0.00270098	2
234	CYS	5	0.0110421	0.450879	3.57507	0.00283548	0.0069352	3
235	SER	3	0.000222246	0.421	1.90775	0.00158594	0.0033454	3
236	ALA	3	0.0016493	0.418469	1.47392	0.00160885	7.43117e-05	3
238	MET	6	0.0329625	0.501123	4.33213	0.00289568	0.00119411	3
239	MET	7	0.0314419	0.504634	4.42815	0.00333364	0.00071193	3
240	TYR	5	0.00646852	0.441841	3.02801	0.00296022	0.000111755	3
242	GLU	3	0.00237452	0.405914	2.91656	0.0017629	3.48604e-05	2
243	GLY	4	0.00877285	0.447524	2.85114	0.0022544	2.90761e-05	3
244	LYS	4	0	0.445812	2.20677	0.00226079	4.02838e-05	3
245	PHE	4	0.05245	0.480152	3.12401	0.00180236	0.000291753	3
246	ARG	5	0.011007	0.496287	3.07681	0.00294748	0.0094088	3
247	TYR	5	0.022283	0.496459	2.72867	0.00216915	0.00247327	3
248	ARG	4	0.00177796	0.453961	2.75966	0.0023778	0.00257524	3
249	ARG	3	0.0032518	0.445977	1.43836	0.00190858	0.00019353	3
250	VAL	4	0.00949808	0.42685	2.36078	0.00313893	0.000246692	3
251	ALA	2	0.00476074	0.376766	1.99809	0.00201909	3.62091e-05	1
253	GLY	3	0.000842194	0.424016	2.16988	0.00187267	0.000267458	3
254	THR	5	0.0433262	0.51676	2.81842	0.00271494	0.000941459	3
256	VAL	4	0.0156859	0.503663	2.79601	0.00238218	0.00111217	3
257	LEU	5	0.0209847	0.540863	3.01377	0.00221659	0.00174941	3
258	GLU	6	0.07871	0.554788	3.88837	0.0028825	0.00195674	3
259	LEU	4	0.0154051	0.536154	2.74406	0.00179858	0.000583539	3
260	PRO	5	0.0880093	0.581013	3.55351	0.00274711	0.000896193	3
261	PHE	7	0.0365769	0.514696	4.69184	0.00434299	0.00387024	3
262	LYS	4	0.00717035	0.475222	3.40189	0.00246458	0.000840634	3
264	ASP	2	0.00476074	0.450471	1.99048	0.00167777	0.000502269	1
265	ASP	3	0	0.484117	2.00795	0.00213738	0.00590639	3
266	ILE	5	0.0463441	0.580317	3.55075	0.00302737	0.0110927	3
267	THR	5	0.115638	0.596538	3.3489	0.00192699	0.00361752	3
268	MET	4	0.00098256	0.553704	3.55286	0.00230363	0.00197969	3
269	VAL	5	0.039782	0.585812	3.07904	0.00231357	0.00138127	3
270	LEU	4	0.0101999	0.554236	2.34957	0.00187187	0.0013683	3
271	ILE	4	0.0158496	0.553819	2.40383	0.00215178	0.00210678	3
272	LEU	6	0.0159549	0.526833	4.35849	0.00281049	0.00380118	3
273	PRO	6	0.0344715	0.537925	3.67588	0.00287772	0.00566955	3
274	LYS	4	0.00225755	0.465001	3.15567	0.00304307	0.0015054	3
275	PRO	3	0.00476074	0.459146	2.36406	0.0022973	0.00105219	2
277	LYS	3	0.000795405	0.506353	2.4613	0.00186881	0.00233812	3
278	SER	5	0.00428115	0.538407	2.93593	0.00256322	0.0142773	3
279	LEU	6	0.0957294	0.584243	3.7868	0.00252968	0.0179456	3
280	ALA	4	0	0.549371	2.22491	0.00217756	0.0294681	3
281	LYS	5	0.00196512	0.550679	2.31417	0.00288669	0.0214256	3
282	VAL	6	0.0180955	0.581609	2.83989	0.00313426	0.0210756	3
283	GLU	5	0.0901732	0.633875	2.87314	0.00235956	0.055348	3
284	LYS	4	0.00383666	0.568427	2.29803	0.0018627	0.0876099	3
285	GLU	3	0	0.481873	2.12915	0.00232379	0.0189714	3
286	LEU	2	0.00590705	0.524389	1.99555	0.00106499	0.00889802	2
287	THR	6	0.00921734	0.540471	3.93498	0.00326398	0.0521974	3
288	PRO	6	0.0460282	0.590558	3.43105	0.00277877	0.181264	3
289	GLU	4	0.00913546	0.520172	2.43317	0.00211521	0.0501731	3
290	VAL	4	0.000994257	0.484914	2.39438	0.00202515	0.0208368	3
291	LEU	5	0.0221427	0.545382	2.88382	0.00250991	0.0422162	3
292	GLN	4	0.000643343	0.482225	2.65838	0.00262375	0.0667883	3
293	GLU	5	0.0065387	0.485929	2.86659	0.00216857	0.0137034	3
294	TRP	6	0.0167503	0.507989	3.1359	0.00307727	0.0173525	3
295	LEU	6	0.00333368	0.475971	3.3739	0.00344375	0.0296155	3
296	ASP	3	0	0.446542	2.18083	0.00189514	0.0243393	3
297	GLU	3	4.67886e-05	0.446932	2.10581	0.00189248	0.00644545	3
299	GLU	2	0.00332199	0.447562	1.86822	0.00151279	0.000280615	2
300	GLU	3	0.00149723	0.411626	2.2511	0.00230314	6.45744e-05	2
301	MET	6	0.0340387	0.453449	3.06346	0.00291287	4.3748e-05	3
302	MET	5	0.0182475	0.419691	3.20866	0.0028096	1.63119e-05	3
303	LEU	4	0.0036846	0.436646	2.58038	0.00215435	2.08938e-05	3
304	VAL	6	0.0131008	0.430741	4.27935	0.00308978	8.84704e-05	3
305	VAL	4	0.0125861	0.429155	2.36401	0.00186656	0.000251432	3
306	HIS	5	0.0108199	0.456156	3.58844	0.00335441	0.00144649	3
307	MET	2	0	0.472652	1.55326	0.00111864	0.000185361	2
308	PRO	6	0.0152531	0.515717	3.37057	0.00276882	0.000942745	3
309	ARG	7	0.0251488	0.510364	4.44567	0.00354268	0.00195219	3
310	PHE	4	0.0252775	0.538279	2.80648	0.00223678	0.000608023	3
311	ARG	2	0.0270087	0.570421	1.91292	0.00114096	0.00146533	2
312	ILE	5	0.0442503	0.606489	2.96503	0.00246316	0.0173573	3
314	ASP	6	0.0246693	0.633357	3.36797	0.00277895	0.0215375	3
315	GLY	3	0	0.576956	2.25953	0.00143138	0.0136197	3
316	PHE	5	0.0518768	0.641332	2.70718	0.00172429	0.0152106	3
318	LEU	2	7.01828e-05	0.463892	1.99682	0.00149486	0.125326	2
319	LYS	6	0.00453849	0.526974	4.31426	0.00301386	0.211004	3
320	GLU	4	0.00259676	0.505669	2.09665	0.0018984	0.233011	3
322	LEU	6	0.00176627	0.497973	3.72663	0.00316433	0.524969	3
323	GLN	7	0.00579008	0.524286	3.46765	0.00291984	0.245757	3
324	ASP	3	0	0.47111	1.92975	0.00168985	0.208029	3
325	MET	4	0.00301786	0.605911	2.20857	0.00262709	0.827776	3
326	GLY	3	0.000561463	0.513781	1.82273	0.00146118	0.082426	3
328	VAL	6	0.00107614	0.53505	3.10967	0.00284539	0.154392	3
329	ASP	7	0.00471395	0.50731	3.47971	0.00324808	0.114954	3
331	PHE	7	0.0869682	0.597323	4.31172	0.00246727	0.086385	3
332	SER	5	3.50914e-05	0.501956	3.13613	0.00314017	0.0637871	3
333	PRO	3	0	0.518504	2.38604	0.0014391	0.0269066	3
336	SER	5	8.188e-05	0.492879	3.3935	0.00258766	0.0712295	3
337	LYS	7	0.00266695	0.463662	3.32529	0.00351153	0.113376	3
338	LEU	5	0.00533389	0.510333	3.30969	0.00251293	0.0558631	3
339	PRO	6	0.0122118	0.487376	3.51529	0.00285541	0.0606005	3
340	GLY	4	0.00676095	0.510745	2.89498	0.002287	0.0188507	3
341	ILE	5	0.00865588	0.50566	2.60917	0.00244157	0.0119196	3
343	ALA	6	0.00819969	0.431186	4.01047	0.00404843	0.00728596	3
344	GLU	3	0.00272543	0.381323	1.78608	0.0022183	0.00112145	2
346	ARG	3	0.00277222	0.380799	1.92147	0.002683	0.000350586	2
348	ASP	2	0.0114515	0.512852	1.93818	0.00133813	0.00443332	2
349	LEU	3	0.00733411	0.512585	2.39002	0.00149515	0.0226798	3
350	TYR	10	0.0919512	0.576053	6.70509	0.0036152	0.0432065	3
351	VAL	5	0.014832	0.576608	2.75337	0.0022204	0.040733	3
352	SER	7	0.0154168	0.553374	4.32898	0.00312077	0.0548226	3
355	PHE	7	0.0548011	0.62664	4.83933	0.00294442	0.0372365	3
356	HIS	7	0.00997766	0.627147	4.6997	0.00321357	0.0637779	3
357	LYS	4	0.00176627	0.613863	2.8585	0.00159186	0.0116018	3
358	ALA	6	0.0256869	0.656693	3.06034	0.00249255	0.0130375	3
359	PHE	4	0.0403317	0.62451	2.114	0.00168574	0.00647011	3
360	LEU	4	0.0366471	0.582773	1.99915	0.00238137	0.013667	3
361	GLU	3	0.0348458	0.563594	2.31764	0.00206382	0.00104406	2
362	VAL	4	0.0302254	0.530493	2.85688	0.00192984	0.000507768	3
364	GLU	5	0.059363	0.516295	3.32273	0.00252631	0.000301363	3
365	GLU	5	0.00650361	0.487885	3.05718	0.00268997	0.000336444	3
367	SER	3	0.00340387	0.473539	2.15962	0.00229344	0.000725332	2
368	GLU	4	0.0119896	0.488593	3.59066	0.00300531	0.000444501	2
369	ALA	3	0.00664397	0.460358	2.53424	0.00188745	0.000254623	2
371	ALA	2	0.00476074	0.329475	1.95351	0.00203006	2.07056e-06	1
374	ALA	4	0.0127265	0.39926	2.67468	0.0024954	2.64195e-05	2
375	VAL	3	0.00476074	0.397562	2.28635	0.00209527	2.06837e-05	2
376	VAL	1	0	1.79079	1	0.00157669	0	1
377	ILE	2	2.33943e-05	2.59725	1.99379	0.00302848	0	1
378	ALA	2	2.33943e-05	2.59725	1.99724	0.00324258	0	1
380	ARG	3	0.00638664	0.412941	2.98301	0.00227278	8.07009e-06	2
382	LEU	3	1.16971e-05	0.350629	1.15805	0.00168888	1.38332e-06	3
383	ASN	4	0	0.329292	1.5438	0.00332439	2.3519e-06	3
384	PRO	4	0.00474904	0.342518	1.42276	0.00306269	2.03207e-06	3
386	ARG	5	0.0189026	0.38387	2.25991	0.00301468	7.09363e-06	3
387	VAL	4	0.00666737	0.413624	3.28744	0.00239467	3.26699e-05	3
391	ALA	5	0.00959165	0.511722	3.51353	0.00257665	0.00314139	3
393	ARG	7	0.0189962	0.533983	4.56516	0.00340598	0.00537898	3
394	PRO	7	0.0546607	0.56246	4.06889	0.00304046	0.0135747	3
395	PHE	5	0.0325882	0.575067	3.69127	0.00204522	0.00588939	3
396	LEU	4	0.0153116	0.586063	2.4468	0.00220817	0.00589873	3
397	VAL	4	0.0561697	0.635055	2.9756	0.00178664	0.0393658	3
398	PHE	4	0.0446948	0.603473	3.02236	0.0017818	0.00830903	3
399	ILE	4	0.00725223	0.611669	3.00232	0.00209983	0.0308471	3
400	ARG	7	0.0610942	0.61232	3.81489	0.00326676	0.0285585	3
402	VAL	3	0	0.511063	1.93715	0.00226922	0.00856548	3
403	PRO	5	0.00688961	0.519897	2.6563	0.00320557	0.0107717	3
405	ASN	4	0.0569768	0.608949	2.47421	0.00163705	0.0443978	3
407	ILE	4	0.0122235	0.624025	2.93707	0.00159094	0.0318198	3
408	ILE	7	0.055269	0.640328	4.0918	0.00327409	0.0790397	3
409	PHE	7	0.0307284	0.659095	4.12196	0.00265553	0.0802259	3
410	MET	7	0.0723	0.687996	4.34088	0.00284295	0.223817	3
412	ARG	6	0.00349744	0.531549	2.96011	0.00311261	0.0830521	3
414	ALA	8	0.0489642	0.543531	3.97311	0.00346073	0.0818972	3
415	ASN	4	0.0032752	0.48196	2.30338	0.00297319	0.0698629	3
416	PRO	3	0.0103754	0.466678	1.96128	0.00166533	0.0118796	3
417	CYS	5	0.0108315	0.423353	3.03349	0.00308883	0.0205865	3
418	VAL	1	0	0.359793	1	0.00120635	0.000186316	1
33	ARG	2	0.002433	0.448833	1.7427	0.00123003	0.0378612	2
154	GLY	3	0.00210548	0.47735	2.55644	0.00149602	0.00922131	3
195	ASN	5	0.00342726	0.465644	2.61721	0.00323094	0.00432134	3
353	ASP	6	0.0312548	0.586745	3.88692	0.00282507	0.0804478	3
6	ASP	2	0	0.381256	1.63517	0.00214992	0.00117913	2
21	CYS	4	0.0158028	0.449813	2.99439	0.00200539	0.0158182	2
83	ASN	4	0.0120364	0.485545	2.76834	0.00200737	0.053733	3
104	ASP	4	0.00929922	0.516805	2.95808	0.0024705	0.012873	3
105	GLN	3	5.84857e-05	0.463486	2.39088	0.00212893	0.0310308	3
219	GLU	4	1.16971e-05	0.407349	2.39673	0.00226521	3.65851e-05	3
335	LYS	3	0.00129838	0.473482	1.52918	0.00136087	0.0323783	3
404	LEU	4	0.011662	0.546233	2.41059	0.00204146	0.014478	3
56	SER	2	0	0.451579	1.48447	0.00150196	0.349465	2
97	THR	4	0.0161771	0.553168	3.07596	0.00250837	0.0687071	3
230	ASP	3	0	0.390876	2.20662	0.00233762	0.0110428	3
298	LEU	5	0.0164813	0.493275	2.55615	0.00252639	0.0106387	3
327	LEU	7	0.0944895	0.620005	4.31847	0.00276053	0.255604	3
354	ALA	4	0.00305295	0.561836	3.20171	0.00228955	0.0568496	3
389	PHE	4	0.012165	0.445041	2.60234	0.00241472	0.000425903	3
401	GLU	8	0.060521	0.609555	3.83455	0.00388526	0.0299377	3
342	VAL	2	0.000783708	0.417824	1.97469	0.00129005	0.0122122	2
413	VAL	4	0.0101765	0.555983	3.37577	0.00180077	0.0348141	3
214	SER	3	0.00161421	0.506752	1.62833	0.00292381	0.000351259	3
366	GLY	3	0.00237452	0.483442	1.98288	0.00188699	0.000326202	3
388	THR	3	0	0.409105	2.25033	0.00216655	9.00227e-05	3
4	PRO	2	0	0.42788	1.26146	0.00112385	0.00770296	2
10	ALA	1	0	0.311243	1	0.000854287	3.40996e-05	1
13	ARG	2	0	0.382429	1.4996	0.001302	0.000475837	2
24	ARG	1	0	0.331511	1	0.00167889	0.00514888	1
28	LYS	2	0	0.41782	1.51612	0.0016053	0.00147716	2
411	GLY	3	0.0024564	0.616171	2.2868	0.00162369	0.0521866	3
330	LEU	5	0.00960335	0.533993	3.33531	0.00234325	0.0579169	3
103	SER	4	0.00811781	0.49791	3.25306	0.00197197	0.027215	3
124	SER	2	0.00904189	0.401416	1.99621	0.00220411	1.68915e-05	2
157	LEU	5	0.0236633	0.513162	4.47726	0.00205874	0.0094148	3
187	ASP	1	0	0.489898	1	0.000675014	0.000507371	1
192	GLU	1	0	4.78786	1	0.00240964	0	1
372	SER	3	0.00949808	0.358518	2.96536	0.00214255	1.77631e-05	2
237	SER	3	0.00700659	0.453592	1.97755	0.00185225	0.000252787	3
252	GLU	1	0	0.339174	1	0.001193	4.90397e-06	1
263	GLY	1	0	0.406131	1	0.00102519	5.60441e-05	1
390	LYS	3	0	0.478261	2.61329	0.00214082	0.00172068	3
276	GLU	1	0	0.401345	1	0.000972438	0.000151946	1
313	GLU	1	0	0.538932	1	0.000722978	0.00165168	1
345	GLY	2	0	0.353593	1.08332	0.00159572	0.000202554	2
347	ASP	2	0.00678434	0.443153	1.96777	0.00187734	0.000703055	2
373	THR	1	0	0.360734	1	0.000900187	2.44532e-06	1
379	GLY	1	0	1.6838	1	0.0017908	0	1
381	SER	1	0	0.375664	1	0.00095753	8.92803e-07	1
385	ASN	2	0	0.308994	0.983895	0.00133759	5.95036e-07	2
406	THR	3	0	0.553857	2.07428	0.0017406	0.0160076	3
419	LYS	2	0.00476074	0.395141	1.9308	0.00167156	0.00162765	1
370	ALA	1	0	0.296529	1	0.00135732	3.21464e-07	1

## Sheet: Type I vs Type II (no PE)
node	res	dg	bt	cl	burts	pr	auth	kcore
32	ASN	2	0.00146214	0.43917	1.67136	0.00138028	0.00583956	2
42	ASN	6	0.03453	0.652943	3.78189	0.00263872	0.361328	3
51	GLN	8	0.122773	0.658173	3.87371	0.00355277	0.571795	3
62	ASN	7	0.041057	0.596086	4.14375	0.00442856	0.150369	3
131	ASN	6	0.0321554	0.596223	5.03529	0.00245804	0.0423145	3
179	ASN	4	0.00274883	0.531089	2.95016	0.00224225	0.00607617	3
204	ASN	6	0.00520523	0.58952	3.72661	0.00298728	0.0878636	3
241	GLN	4	0.00684283	0.420355	2.04811	0.00339333	0.000269868	3
255	GLN	4	0.0263186	0.495479	3.38463	0.00250682	0.00030185	3
321	GLN	6	0.00438643	0.503441	2.7142	0.00348987	1	3
363	ASN	8	0.0316992	0.52126	4.18163	0.00446786	0.000785762	3
392	ASN	6	0.0196512	0.520367	4.33161	0.00344444	0.00389496	3
146	GLN	7	0.0204232	0.51608	3.4732	0.00299527	0.0211882	3
87	GLN	5	0.0186452	0.530537	3.86543	0.00250947	0.0715759	3
158	GLN	3	0.000386006	0.483092	2.50378	0.00215634	0.00332739	3
1	HIS	7	0.0374893	0.494291	3.97339	0.00323845	0.0279881	3
2	GLY	4	0.00175457	0.452555	2.44203	0.00217067	0.0148149	3
3	SER	7	0.00623457	0.474621	3.41659	0.0039031	0.0432325	3
5	VAL	4	0.00773181	0.422018	2.67571	0.0026939	0.0080781	2
7	ILE	2	0	0.409324	1.49479	0.00204398	0.00071935	2
8	CYS	3	0.00884304	0.453735	2.36033	0.00148894	0.00409273	2
9	THR	4	0.0195693	0.443249	3.18144	0.00181266	0.00387507	2
11	LYS	2	0.00476074	0.332989	1.62185	0.00224242	0.000352992	1
12	PRO	5	0.0158496	0.415906	2.86853	0.00322382	0.00126243	2
14	ASP	4	0.00112293	0.410287	1.92726	0.00251441	0.00239893	2
15	ILE	4	0.00478413	0.428578	2.32764	0.00275028	0.00549642	2
16	PRO	4	0.00505316	0.450599	2.3374	0.00275528	0.00755515	2
17	MET	1	0	0.36745	1	0.00104984	0.000278046	1
18	ASN	4	0.00650361	0.416072	2.0753	0.00288223	0.00189895	2
19	PRO	3	0	0.39521	1.64286	0.00231998	0.00269766	2
20	MET	3	0.0004094	0.371614	1.86599	0.00233983	0.000992509	2
22	ILE	2	0.00338047	0.39101	1.91891	0.00135996	0.00225835	2
23	TYR	3	0.0124458	0.442554	2.59071	0.00298711	0.0147759	2
25	SER	2	0.000292428	0.417455	1.99086	0.00177216	0.0041943	2
26	PRO	3	0.00251488	0.457442	1.84675	0.00198238	0.00129474	2
29	LYS	3	0.0115685	0.478296	1.90059	0.00178184	0.00944165	2
30	ALA	3	0.00907698	0.521651	2.50633	0.00157337	0.0117878	3
34	ARG	1	0	0.495779	1	0.000754541	0.0235427	1
35	VAL	6	0.00846873	0.585966	3.80942	0.00295668	0.164719	3
36	TRP	5	0.0057082	0.534877	3.35343	0.00277831	0.187167	3
37	GLU	5	0.00073692	0.566056	3.40728	0.00242366	0.170501	3
38	LEU	8	0.0895182	0.647978	4.81061	0.00308273	0.230648	3
39	SER	7	0.0539823	0.636407	3.90224	0.00344425	0.36058	3
40	LYS	6	0.00494789	0.590634	3.26653	0.00253528	0.321874	3
41	ALA	7	0.0762887	0.653538	3.59271	0.00222246	0.277701	3
43	SER	6	0.00297107	0.577946	3.82121	0.00310478	0.566448	3
44	ARG	8	0.0495725	0.636167	4.45163	0.00353223	0.601074	3
45	PHE	9	0.214397	0.702953	5.06923	0.00288081	0.484009	3
46	ALA	6	0.0323543	0.671582	4.35482	0.00266476	0.419087	3
47	THR	7	0.0169258	0.648372	3.99264	0.00369706	0.752639	3
48	THR	6	0.125218	0.674928	3.17893	0.00243505	0.571967	3
49	PHE	7	0.00512335	0.593981	3.31508	0.00326956	0.957986	3
50	TYR	6	0.00341556	0.596067	3.62583	0.0025374	0.573658	3
52	HIS	5	0.00901849	0.59414	2.73489	0.00179685	0.377673	3
53	LEU	7	0.0104806	0.571721	3.59474	0.0036828	0.887083	3
54	ALA	5	0.0368694	0.641799	3.26758	0.00210265	0.366013	3
55	ASP	2	0	0.519208	1.40686	0.00121478	0.179116	2
57	LYS	5	0.008574	0.527176	3.26591	0.00243218	0.268294	3
58	ASN	5	0.00154402	0.486152	3.36232	0.00357422	0.0986304	3
59	ASP	3	0	0.478646	1.88506	0.00201688	0.058215	3
60	ASN	4	0.00933432	0.485315	3.61641	0.0024888	0.036523	3
61	ASP	4	0.0241897	0.547354	2.20681	0.00178017	0.058775	3
63	ILE	7	0.0750839	0.650946	4.70846	0.00324876	0.0804146	3
64	PHE	8	0.0702881	0.662963	3.76407	0.00424021	0.0315429	3
65	LEU	6	0.0654689	0.684745	3.59743	0.00179931	0.056819	3
66	SER	6	0.000666737	0.64207	4.21581	0.00316296	0.121344	3
67	PRO	9	0.10228	0.700061	5.21941	0.00323851	0.169884	3
68	LEU	4	0.00324011	0.613904	2.74488	0.00222627	0.0941362	3
69	SER	8	0.0146214	0.632487	4.16718	0.00313294	0.118569	3
70	ILE	7	0.0657613	0.671821	4.1262	0.00354984	0.138767	3
71	SER	5	0.0371852	0.674036	4.12269	0.00209852	0.0932078	3
72	THR	8	0.0282603	0.635909	4.74763	0.00392682	0.126903	3
73	ALA	8	0.0784293	0.653371	4.31012	0.00363797	0.11503	3
74	PHE	4	0.00129838	0.572569	2.83833	0.00198172	0.067611	3
75	ALA	6	0.0472096	0.620024	3.76294	0.00235513	0.0618751	3
76	MET	7	0.0570118	0.614784	4.06812	0.00274664	0.0759497	3
77	THR	5	0.000924074	0.546351	2.76814	0.00237868	0.0690267	3
78	LYS	5	0.0140717	0.553235	4.60308	0.00264278	0.0557728	3
79	LEU	5	0.0133113	0.584629	3.18404	0.00185091	0.0308053	3
80	GLY	4	0.012013	0.517037	2.82831	0.00188701	0.0256551	3
81	ALA	5	0.00579008	0.479025	3.5482	0.00233691	0.0572619	3
82	CYS	6	0	0.458245	3.16961	0.00350818	0.122834	3
84	ASP	4	0.0155923	0.540308	3.18234	0.00162901	0.057261	3
85	THR	9	0.0270438	0.554244	4.91764	0.00416193	0.166925	3
86	LEU	5	0.0127499	0.494536	3.60743	0.00248504	0.0814488	3
88	GLN	8	0.0604157	0.601865	4.19681	0.00347233	0.163955	3
89	LEU	5	0.0112877	0.567843	4.34101	0.0024696	0.140587	3
90	MET	7	0.00881964	0.529653	5.44788	0.00392929	0.118205	3
91	GLU	5	0.00783708	0.575497	3.42249	0.00254904	0.1252	3
92	VAL	6	0.15101	0.663226	4.89782	0.00198844	0.187936	3
93	PHE	6	0.0195693	0.66184	4.98539	0.00250788	0.159059	3
94	LYS	7	0.0297458	0.647382	3.98932	0.00264521	0.223012	3
95	PHE	3	0	0.552285	2.77942	0.00225327	0.086764	3
96	ASP	4	0.00354423	0.586611	2.4218	0.0023789	0.0835781	3
98	ILE	6	0.0119311	0.566589	4.6035	0.00393896	0.106874	3
99	SER	3	0.0081529	0.484974	1.66148	0.00153509	0.0193504	3
100	GLU	4	0.00267864	0.462288	2.33969	0.00236963	0.0275076	3
101	LYS	3	0.00460867	0.46786	2.33185	0.00137321	0.00558066	3
102	THR	4	0.00629306	0.473422	2.96928	0.0021121	0.0129073	3
106	ILE	2	0	0.5085	1.88705	0.00129136	0.0280463	2
107	HIS	8	0.0536548	0.590202	5.75208	0.00296532	0.0357299	3
108	PHE	5	0.00231603	0.527509	2.76759	0.00263994	0.0356499	3
109	PHE	7	0.0224702	0.573439	4.22291	0.00333622	0.0846049	3
110	PHE	6	0.0557135	0.615731	5.12922	0.00244649	0.0740253	3
111	ALA	4	0.000526371	0.504379	2.53892	0.00228783	0.0253008	3
112	LYS	6	0.0155338	0.538809	3.50513	0.00296657	0.0367078	3
113	LEU	6	0.00921734	0.573336	3.81439	0.00262706	0.0640149	3
114	ASN	9	0.0335591	0.555852	4.74159	0.0046442	0.0693954	3
115	CYS	6	0.01985	0.518294	3.76367	0.00267096	0.0302575	3
116	ARG	4	0.00567311	0.498359	3.43721	0.00212502	0.0168052	3
117	LEU	5	0.002047	0.505621	3.45485	0.0028453	0.0404969	3
118	TYR	5	0.0137324	0.515073	2.74871	0.00293941	0.0416646	3
119	ARG	6	0.0167854	0.490295	3.63227	0.00371754	0.0242627	3
120	LYS	3	0.0169141	0.444601	1.9778	0.0018979	0.00388612	2
121	ALA	2	0.012551	0.417051	1.76037	0.00138931	0.000500957	2
122	ASN	1	0	0.376361	1	0.00110555	3.20407e-06	1
123	LYS	3	0.0127967	0.409659	2.73528	0.00256971	3.22245e-05	2
125	SER	2	0.0104923	0.418778	1.99968	0.0019647	8.66561e-05	2
126	LYS	2	0.0094045	0.48266	1.98914	0.00141522	0.00201761	2
127	LEU	6	0.0238505	0.532176	4.18675	0.00300152	0.0135026	3
128	VAL	4	0.000760314	0.552938	2.67592	0.00180385	0.00895302	3
129	SER	4	0.00145045	0.546466	2.43557	0.00194753	0.0108552	3
130	ALA	5	0.00141535	0.548592	3.522	0.00250046	0.0201383	3
132	ARG	6	0.00561463	0.563776	3.86569	0.00282112	0.017278	3
133	LEU	3	0.0012399	0.542005	1.92489	0.00150866	0.00910895	3
134	PHE	4	0.00141535	0.520504	3.18135	0.00229098	0.0104831	3
135	GLY	6	0.0205636	0.52372	4.83088	0.00254469	0.00621457	3
136	ASP	6	0.00364951	0.474006	4.61702	0.0040306	0.00467512	3
137	LYS	3	0.00174287	0.457962	2.09302	0.0015981	0.000960309	3
138	SER	3	9.35771e-05	0.462011	1.76042	0.00182652	0.00262229	3
139	LEU	5	0.0151595	0.509946	2.50669	0.00242474	0.00422729	3
140	THR	3	0.00229264	0.458988	1.69638	0.00169641	0.00327004	3
141	PHE	3	0.0104923	0.489292	2.92797	0.00150135	0.00237752	3
142	ASN	5	0.00361442	0.493522	2.97898	0.00271332	0.0207866	3
143	GLU	4	0.000198851	0.465865	2.08447	0.00169845	0.00942251	3
144	THR	5	0.0024681	0.482664	3.41558	0.0026695	0.0200536	3
145	TYR	10	0.0458996	0.563299	4.83929	0.00394975	0.0469831	3
147	ASP	5	0.000257337	0.459852	2.69613	0.00232476	0.0123068	3
148	ILE	6	0.0173702	0.486112	4.35595	0.00284813	0.0202941	3
149	SER	8	0.0374659	0.54526	4.71216	0.00372081	0.0367475	3
150	GLU	5	8.188e-05	0.479932	2.9703	0.00249446	0.0156234	3
151	LEU	5	0.00249149	0.492774	3.2712	0.00248408	0.017639	3
152	VAL	6	0.0303892	0.561968	3.41384	0.00266605	0.0336136	3
153	TYR	6	0.0384719	0.586396	4.07988	0.00223758	0.0332001	3
155	ALA	4	0.00419927	0.533068	3.35635	0.00211277	0.0212012	3
156	LYS	4	0.002433	0.503303	3.64713	0.00256324	0.00849748	3
159	PRO	4	0.00983729	0.481952	2.81669	0.00207475	0.00212577	3
160	LEU	5	0.0105391	0.493895	3.81692	0.002519	0.00155159	3
161	ASP	4	0.00314653	0.44825	2.10443	0.00268679	0.00205359	3
162	PHE	4	0.00493619	0.500258	3.38208	0.00216183	0.00212217	3
163	LYS	3	0.00154402	0.401365	2.62778	0.00188608	0.00143362	3
164	GLU	3	0.000970862	0.396025	1.80852	0.00187301	0.00108417	3
165	ASN	4	0.00359102	0.421172	1.90746	0.00275579	0.00289575	3
166	ALA	5	0.00156742	0.479335	3.63756	0.00215271	0.0022391	3
167	GLU	3	0	0.480439	2.17878	0.00137235	0.00155188	3
168	GLN	5	0.00724053	0.46121	2.71476	0.00204635	0.00254262	3
169	SER	7	0.00302956	0.465445	3.37027	0.00361313	0.00543687	3
170	ARG	9	0.0438994	0.5263	4.2839	0.0038355	0.0067493	3
171	ALA	6	0.01406	0.492688	3.6077	0.00287736	0.00433341	3
172	ALA	5	0	0.465038	3.20114	0.0023715	0.00670106	3
173	ILE	6	0.0357114	0.531141	3.54215	0.00276606	0.00837277	3
174	ASN	7	0.0248447	0.530106	3.75073	0.00346995	0.00820445	3
175	LYS	3	0	0.498854	2.28871	0.00218891	0.00361748	3
176	TRP	7	0.0324596	0.54881	4.04785	0.0030812	0.0157034	3
177	VAL	5	0	0.522742	3.32478	0.00342676	0.0122953	3
178	SER	8	0.0228562	0.554188	4.78496	0.00368101	0.00714452	3
180	LYS	8	0.0139079	0.539499	4.5293	0.00384081	0.0140412	3
181	THR	6	0.00814121	0.521592	3.20032	0.00395961	0.010115	3
182	GLU	1	0	0.453483	1	0.000736229	0.00134092	1
183	GLY	1	0	0.439149	1	0.00097896	0.00155482	1
184	ARG	2	0	0.513214	1.31951	0.00136694	0.00326907	2
185	ILE	7	0.0485314	0.603881	3.5774	0.00338271	0.00808948	3
186	THR	5	0.025219	0.547296	3.52415	0.00268583	0.00514786	3
188	VAL	5	0.00341556	0.53723	2.96481	0.00252705	0.00914172	3
189	ILE	5	0.0112994	0.539567	2.44229	0.00244222	0.00984292	3
190	PRO	3	0.000233943	0.501998	1.99757	0.00142799	0.00320527	3
191	SER	1	0	4.78786	1	0.00240964	0	1
193	ALA	1	0	0.440551	1	0.000885411	0.000336699	1
194	ILE	5	0.0305646	0.511963	3.02266	0.00242842	0.0023098	3
196	GLU	3	0.00429285	0.42806	1.71901	0.00161312	0.00121634	3
197	LEU	3	0.00525201	0.462541	1.95504	0.00200439	0.00324745	3
198	THR	5	0.0288802	0.521322	2.60289	0.00245994	0.00899296	3
199	VAL	7	0.0521692	0.529512	4.73104	0.00285564	0.0158256	3
200	LEU	5	0.0216397	0.548643	3.25112	0.00218374	0.0228409	3
201	VAL	3	0	0.562527	2.47639	0.00164795	0.0165227	3
202	LEU	8	0.055421	0.627272	4.65394	0.00295401	0.0413812	3
203	VAL	3	0.00356763	0.573575	2.47339	0.0011253	0.014736	3
205	THR	5	0.0105274	0.618217	3.53731	0.00207759	0.0341585	3
206	ILE	6	0.028389	0.622134	4.80989	0.00247532	0.0298945	3
207	TYR	4	0.0244821	0.570485	2.78015	0.0019126	0.00712645	3
208	PHE	2	0	0.49769	1.43522	0.00126993	0.00292372	2
209	LYS	2	0.00842194	0.469425	1.9893	0.0014743	0.000319805	2
210	GLY	3	0.0141652	0.465716	2.09822	0.00247651	0.000593988	2
211	LEU	3	0.000187154	0.45155	2.80045	0.00189624	0.00027419	3
212	TRP	9	0.0717152	0.538486	4.66307	0.00427588	0.000696033	3
213	LYS	4	0.000198851	0.471455	3.24524	0.00246651	0.000934307	3
215	LYS	4	0.0161537	0.493817	2.71643	0.00193042	0.000149515	3
216	PHE	5	0.00400042	0.439762	2.86787	0.00290121	0.000136201	3
217	SER	8	0.0369162	0.453822	3.58195	0.00457281	0.000116847	3
218	PRO	5	0.00159081	0.399097	3.83134	0.00345243	9.40802e-05	3
220	ASN	3	0.000198851	0.408112	1.8444	0.0017378	3.62777e-05	3
221	THR	3	0.00265525	0.437969	2.65531	0.00225001	0.000172266	3
222	ARG	4	0.00264355	0.422385	3.27721	0.00236595	0.000318613	3
223	LYS	4	4.67886e-05	0.414368	2.10134	0.00228186	0.000124986	3
224	GLU	4	0.00391854	0.420695	2.52277	0.00187321	0.00046447	3
225	LEU	5	0.00557953	0.446491	3.56545	0.00292846	0.00289212	3
226	PHE	8	0.0515142	0.548222	5.46966	0.00308096	0.0151503	3
227	TYR	4	0.00803593	0.496448	2.76854	0.00221493	0.00508257	3
228	LYS	5	0.0130189	0.466278	3.11438	0.00281475	0.0156064	3
229	ALA	3	0.000116971	0.424432	2.24536	0.0017194	0.00825544	3
231	GLY	4	0.000116971	0.407677	1.78876	0.00225032	0.00600955	3
232	GLU	3	0	0.390982	1.79918	0.00224629	0.00661812	3
233	SER	2	0.000479583	0.422328	1.9945	0.00117693	0.00270098	2
234	CYS	5	0.0110421	0.450879	3.57507	0.00283548	0.0069352	3
235	SER	3	0.000222246	0.421	1.90775	0.00158594	0.0033454	3
236	ALA	3	0.0016493	0.418469	1.47392	0.00160885	7.43117e-05	3
238	MET	6	0.0329625	0.501123	4.33213	0.00289568	0.00119411	3
239	MET	7	0.0314419	0.504634	4.42815	0.00333364	0.00071193	3
240	TYR	5	0.00646852	0.441841	3.02801	0.00296022	0.000111755	3
242	GLU	3	0.00237452	0.405914	2.91656	0.0017629	3.48604e-05	2
243	GLY	4	0.00877285	0.447524	2.85114	0.0022544	2.90761e-05	3
244	LYS	4	0	0.445812	2.20677	0.00226079	4.02838e-05	3
245	PHE	4	0.05245	0.480152	3.12401	0.00180236	0.000291753	3
246	ARG	5	0.011007	0.496287	3.07681	0.00294748	0.0094088	3
247	TYR	5	0.022283	0.496459	2.72867	0.00216915	0.00247327	3
248	ARG	4	0.00177796	0.453961	2.75966	0.0023778	0.00257524	3
249	ARG	3	0.0032518	0.445977	1.43836	0.00190858	0.00019353	3
250	VAL	4	0.00949808	0.42685	2.36078	0.00313893	0.000246692	3
251	ALA	2	0.00476074	0.376766	1.99809	0.00201909	3.62091e-05	1
253	GLY	3	0.000842194	0.424016	2.16988	0.00187267	0.000267458	3
254	THR	5	0.0433262	0.51676	2.81842	0.00271494	0.000941459	3
256	VAL	4	0.0156859	0.503663	2.79601	0.00238218	0.00111217	3
257	LEU	5	0.0209847	0.540863	3.01377	0.00221659	0.00174941	3
258	GLU	6	0.07871	0.554788	3.88837	0.0028825	0.00195674	3
259	LEU	4	0.0154051	0.536154	2.74406	0.00179858	0.000583539	3
260	PRO	5	0.0880093	0.581013	3.55351	0.00274711	0.000896193	3
261	PHE	7	0.0365769	0.514696	4.69184	0.00434299	0.00387024	3
262	LYS	4	0.00717035	0.475222	3.40189	0.00246458	0.000840634	3
264	ASP	2	0.00476074	0.450471	1.99048	0.00167777	0.000502269	1
265	ASP	3	0	0.484117	2.00795	0.00213738	0.00590639	3
266	ILE	5	0.0463441	0.580317	3.55075	0.00302737	0.0110927	3
267	THR	5	0.115638	0.596538	3.3489	0.00192699	0.00361752	3
268	MET	4	0.00098256	0.553704	3.55286	0.00230363	0.00197969	3
269	VAL	5	0.039782	0.585812	3.07904	0.00231357	0.00138127	3
270	LEU	4	0.0101999	0.554236	2.34957	0.00187187	0.0013683	3
271	ILE	4	0.0158496	0.553819	2.40383	0.00215178	0.00210678	3
272	LEU	6	0.0159549	0.526833	4.35849	0.00281049	0.00380118	3
273	PRO	6	0.0344715	0.537925	3.67588	0.00287772	0.00566955	3
274	LYS	4	0.00225755	0.465001	3.15567	0.00304307	0.0015054	3
275	PRO	3	0.00476074	0.459146	2.36406	0.0022973	0.00105219	2
277	LYS	3	0.000795405	0.506353	2.4613	0.00186881	0.00233812	3
278	SER	5	0.00428115	0.538407	2.93593	0.00256322	0.0142773	3
279	LEU	6	0.0957294	0.584243	3.7868	0.00252968	0.0179456	3
280	ALA	4	0	0.549371	2.22491	0.00217756	0.0294681	3
281	LYS	5	0.00196512	0.550679	2.31417	0.00288669	0.0214256	3
282	VAL	6	0.0180955	0.581609	2.83989	0.00313426	0.0210756	3
283	GLU	5	0.0901732	0.633875	2.87314	0.00235956	0.055348	3
284	LYS	4	0.00383666	0.568427	2.29803	0.0018627	0.0876099	3
285	GLU	3	0	0.481873	2.12915	0.00232379	0.0189714	3
286	LEU	2	0.00590705	0.524389	1.99555	0.00106499	0.00889802	2
287	THR	6	0.00921734	0.540471	3.93498	0.00326398	0.0521974	3
288	PRO	6	0.0460282	0.590558	3.43105	0.00277877	0.181264	3
289	GLU	4	0.00913546	0.520172	2.43317	0.00211521	0.0501731	3
290	VAL	4	0.000994257	0.484914	2.39438	0.00202515	0.0208368	3
291	LEU	5	0.0221427	0.545382	2.88382	0.00250991	0.0422162	3
292	GLN	4	0.000643343	0.482225	2.65838	0.00262375	0.0667883	3
293	GLU	5	0.0065387	0.485929	2.86659	0.00216857	0.0137034	3
294	TRP	6	0.0167503	0.507989	3.1359	0.00307727	0.0173525	3
295	LEU	6	0.00333368	0.475971	3.3739	0.00344375	0.0296155	3
296	ASP	3	0	0.446542	2.18083	0.00189514	0.0243393	3
297	GLU	3	4.67886e-05	0.446932	2.10581	0.00189248	0.00644545	3
299	GLU	2	0.00332199	0.447562	1.86822	0.00151279	0.000280615	2
300	GLU	3	0.00149723	0.411626	2.2511	0.00230314	6.45744e-05	2
301	MET	6	0.0340387	0.453449	3.06346	0.00291287	4.3748e-05	3
302	MET	5	0.0182475	0.419691	3.20866	0.0028096	1.63119e-05	3
303	LEU	4	0.0036846	0.436646	2.58038	0.00215435	2.08938e-05	3
304	VAL	6	0.0131008	0.430741	4.27935	0.00308978	8.84704e-05	3
305	VAL	4	0.0125861	0.429155	2.36401	0.00186656	0.000251432	3
306	HIS	5	0.0108199	0.456156	3.58844	0.00335441	0.00144649	3
307	MET	2	0	0.472652	1.55326	0.00111864	0.000185361	2
308	PRO	6	0.0152531	0.515717	3.37057	0.00276882	0.000942745	3
309	ARG	7	0.0251488	0.510364	4.44567	0.00354268	0.00195219	3
310	PHE	4	0.0252775	0.538279	2.80648	0.00223678	0.000608023	3
311	ARG	2	0.0270087	0.570421	1.91292	0.00114096	0.00146533	2
312	ILE	5	0.0442503	0.606489	2.96503	0.00246316	0.0173573	3
314	ASP	6	0.0246693	0.633357	3.36797	0.00277895	0.0215375	3
315	GLY	3	0	0.576956	2.25953	0.00143138	0.0136197	3
316	PHE	5	0.0518768	0.641332	2.70718	0.00172429	0.0152106	3
318	LEU	2	7.01828e-05	0.463892	1.99682	0.00149486	0.125326	2
319	LYS	6	0.00453849	0.526974	4.31426	0.00301386	0.211004	3
320	GLU	4	0.00259676	0.505669	2.09665	0.0018984	0.233011	3
322	LEU	6	0.00176627	0.497973	3.72663	0.00316433	0.524969	3
323	GLN	7	0.00579008	0.524286	3.46765	0.00291984	0.245757	3
324	ASP	3	0	0.47111	1.92975	0.00168985	0.208029	3
325	MET	4	0.00301786	0.605911	2.20857	0.00262709	0.827776	3
326	GLY	3	0.000561463	0.513781	1.82273	0.00146118	0.082426	3
328	VAL	6	0.00107614	0.53505	3.10967	0.00284539	0.154392	3
329	ASP	7	0.00471395	0.50731	3.47971	0.00324808	0.114954	3
331	PHE	7	0.0869682	0.597323	4.31172	0.00246727	0.086385	3
332	SER	5	3.50914e-05	0.501956	3.13613	0.00314017	0.0637871	3
333	PRO	3	0	0.518504	2.38604	0.0014391	0.0269066	3
336	SER	5	8.188e-05	0.492879	3.3935	0.00258766	0.0712295	3
337	LYS	7	0.00266695	0.463662	3.32529	0.00351153	0.113376	3
338	LEU	5	0.00533389	0.510333	3.30969	0.00251293	0.0558631	3
339	PRO	6	0.0122118	0.487376	3.51529	0.00285541	0.0606005	3
340	GLY	4	0.00676095	0.510745	2.89498	0.002287	0.0188507	3
341	ILE	5	0.00865588	0.50566	2.60917	0.00244157	0.0119196	3
343	ALA	6	0.00819969	0.431186	4.01047	0.00404843	0.00728596	3
344	GLU	3	0.00272543	0.381323	1.78608	0.0022183	0.00112145	2
346	ARG	3	0.00277222	0.380799	1.92147	0.002683	0.000350586	2
348	ASP	2	0.0114515	0.512852	1.93818	0.00133813	0.00443332	2
349	LEU	3	0.00733411	0.512585	2.39002	0.00149515	0.0226798	3
350	TYR	10	0.0919512	0.576053	6.70509	0.0036152	0.0432065	3
351	VAL	5	0.014832	0.576608	2.75337	0.0022204	0.040733	3
352	SER	7	0.0154168	0.553374	4.32898	0.00312077	0.0548226	3
355	PHE	7	0.0548011	0.62664	4.83933	0.00294442	0.0372365	3
356	HIS	7	0.00997766	0.627147	4.6997	0.00321357	0.0637779	3
357	LYS	4	0.00176627	0.613863	2.8585	0.00159186	0.0116018	3
358	ALA	6	0.0256869	0.656693	3.06034	0.00249255	0.0130375	3
359	PHE	4	0.0403317	0.62451	2.114	0.00168574	0.00647011	3
360	LEU	4	0.0366471	0.582773	1.99915	0.00238137	0.013667	3
361	GLU	3	0.0348458	0.563594	2.31764	0.00206382	0.00104406	2
362	VAL	4	0.0302254	0.530493	2.85688	0.00192984	0.000507768	3
364	GLU	5	0.059363	0.516295	3.32273	0.00252631	0.000301363	3
365	GLU	5	0.00650361	0.487885	3.05718	0.00268997	0.000336444	3
367	SER	3	0.00340387	0.473539	2.15962	0.00229344	0.000725332	2
368	GLU	4	0.0119896	0.488593	3.59066	0.00300531	0.000444501	2
369	ALA	3	0.00664397	0.460358	2.53424	0.00188745	0.000254623	2
371	ALA	2	0.00476074	0.329475	1.95351	0.00203006	2.07056e-06	1
374	ALA	4	0.0127265	0.39926	2.67468	0.0024954	2.64195e-05	2
375	VAL	3	0.00476074	0.397562	2.28635	0.00209527	2.06837e-05	2
376	VAL	1	0	1.79079	1	0.00157669	0	1
377	ILE	2	2.33943e-05	2.59725	1.99379	0.00302848	0	1
378	ALA	2	2.33943e-05	2.59725	1.99724	0.00324258	0	1
380	ARG	3	0.00638664	0.412941	2.98301	0.00227278	8.07009e-06	2
382	LEU	3	1.16971e-05	0.350629	1.15805	0.00168888	1.38332e-06	3
383	ASN	4	0	0.329292	1.5438	0.00332439	2.3519e-06	3
384	PRO	4	0.00474904	0.342518	1.42276	0.00306269	2.03207e-06	3
386	ARG	5	0.0189026	0.38387	2.25991	0.00301468	7.09363e-06	3
387	VAL	4	0.00666737	0.413624	3.28744	0.00239467	3.26699e-05	3
391	ALA	5	0.00959165	0.511722	3.51353	0.00257665	0.00314139	3
393	ARG	7	0.0189962	0.533983	4.56516	0.00340598	0.00537898	3
394	PRO	7	0.0546607	0.56246	4.06889	0.00304046	0.0135747	3
395	PHE	5	0.0325882	0.575067	3.69127	0.00204522	0.00588939	3
396	LEU	4	0.0153116	0.586063	2.4468	0.00220817	0.00589873	3
397	VAL	4	0.0561697	0.635055	2.9756	0.00178664	0.0393658	3
398	PHE	4	0.0446948	0.603473	3.02236	0.0017818	0.00830903	3
399	ILE	4	0.00725223	0.611669	3.00232	0.00209983	0.0308471	3
400	ARG	7	0.0610942	0.61232	3.81489	0.00326676	0.0285585	3
402	VAL	3	0	0.511063	1.93715	0.00226922	0.00856548	3
403	PRO	5	0.00688961	0.519897	2.6563	0.00320557	0.0107717	3
405	ASN	4	0.0569768	0.608949	2.47421	0.00163705	0.0443978	3
407	ILE	4	0.0122235	0.624025	2.93707	0.00159094	0.0318198	3
408	ILE	7	0.055269	0.640328	4.0918	0.00327409	0.0790397	3
409	PHE	7	0.0307284	0.659095	4.12196	0.00265553	0.0802259	3
410	MET	7	0.0723	0.687996	4.34088	0.00284295	0.223817	3
412	ARG	6	0.00349744	0.531549	2.96011	0.00311261	0.0830521	3
414	ALA	8	0.0489642	0.543531	3.97311	0.00346073	0.0818972	3
415	ASN	4	0.0032752	0.48196	2.30338	0.00297319	0.0698629	3
416	PRO	3	0.0103754	0.466678	1.96128	0.00166533	0.0118796	3
417	CYS	5	0.0108315	0.423353	3.03349	0.00308883	0.0205865	3
418	VAL	1	0	0.359793	1	0.00120635	0.000186316	1
33	ARG	2	0.002433	0.448833	1.7427	0.00123003	0.0378612	2
154	GLY	3	0.00210548	0.47735	2.55644	0.00149602	0.00922131	3
195	ASN	5	0.00342726	0.465644	2.61721	0.00323094	0.00432134	3
353	ASP	6	0.0312548	0.586745	3.88692	0.00282507	0.0804478	3
6	ASP	2	0	0.381256	1.63517	0.00214992	0.00117913	2
21	CYS	4	0.0158028	0.449813	2.99439	0.00200539	0.0158182	2
83	ASN	4	0.0120364	0.485545	2.76834	0.00200737	0.053733	3
104	ASP	4	0.00929922	0.516805	2.95808	0.0024705	0.012873	3
105	GLN	3	5.84857e-05	0.463486	2.39088	0.00212893	0.0310308	3
219	GLU	4	1.16971e-05	0.407349	2.39673	0.00226521	3.65851e-05	3
335	LYS	3	0.00129838	0.473482	1.52918	0.00136087	0.0323783	3
404	LEU	4	0.011662	0.546233	2.41059	0.00204146	0.014478	3
56	SER	2	0	0.451579	1.48447	0.00150196	0.349465	2
97	THR	4	0.0161771	0.553168	3.07596	0.00250837	0.0687071	3
230	ASP	3	0	0.390876	2.20662	0.00233762	0.0110428	3
298	LEU	5	0.0164813	0.493275	2.55615	0.00252639	0.0106387	3
327	LEU	7	0.0944895	0.620005	4.31847	0.00276053	0.255604	3
354	ALA	4	0.00305295	0.561836	3.20171	0.00228955	0.0568496	3
389	PHE	4	0.012165	0.445041	2.60234	0.00241472	0.000425903	3
401	GLU	8	0.060521	0.609555	3.83455	0.00388526	0.0299377	3
342	VAL	2	0.000783708	0.417824	1.97469	0.00129005	0.0122122	2
413	VAL	4	0.0101765	0.555983	3.37577	0.00180077	0.0348141	3
214	SER	3	0.00161421	0.506752	1.62833	0.00292381	0.000351259	3
366	GLY	3	0.00237452	0.483442	1.98288	0.00188699	0.000326202	3
388	THR	3	0	0.409105	2.25033	0.00216655	9.00227e-05	3
4	PRO	2	0	0.42788	1.26146	0.00112385	0.00770296	2
10	ALA	1	0	0.311243	1	0.000854287	3.40996e-05	1
13	ARG	2	0	0.382429	1.4996	0.001302	0.000475837	2
24	ARG	1	0	0.331511	1	0.00167889	0.00514888	1
28	LYS	2	0	0.41782	1.51612	0.0016053	0.00147716	2
411	GLY	3	0.0024564	0.616171	2.2868	0.00162369	0.0521866	3
330	LEU	5	0.00960335	0.533993	3.33531	0.00234325	0.0579169	3
103	SER	4	0.00811781	0.49791	3.25306	0.00197197	0.027215	3
124	SER	2	0.00904189	0.401416	1.99621	0.00220411	1.68915e-05	2
157	LEU	5	0.0236633	0.513162	4.47726	0.00205874	0.0094148	3
187	ASP	1	0	0.489898	1	0.000675014	0.000507371	1
192	GLU	1	0	4.78786	1	0.00240964	0	1
372	SER	3	0.00949808	0.358518	2.96536	0.00214255	1.77631e-05	2
237	SER	3	0.00700659	0.453592	1.97755	0.00185225	0.000252787	3
252	GLU	1	0	0.339174	1	0.001193	4.90397e-06	1
263	GLY	1	0	0.406131	1	0.00102519	5.60441e-05	1
390	LYS	3	0	0.478261	2.61329	0.00214082	0.00172068	3
276	GLU	1	0	0.401345	1	0.000972438	0.000151946	1
313	GLU	1	0	0.538932	1	0.000722978	0.00165168	1
345	GLY	2	0	0.353593	1.08332	0.00159572	0.000202554	2
347	ASP	2	0.00678434	0.443153	1.96777	0.00187734	0.000703055	2
373	THR	1	0	0.360734	1	0.000900187	2.44532e-06	1
379	GLY	1	0	1.6838	1	0.0017908	0	1
381	SER	1	0	0.375664	1	0.00095753	8.92803e-07	1
385	ASN	2	0	0.308994	0.983895	0.00133759	5.95036e-07	2
406	THR	3	0	0.553857	2.07428	0.0017406	0.0160076	3
419	LYS	2	0.00476074	0.395141	1.9308	0.00167156	0.00162765	1
370	ALA	1	0	0.296529	1	0.00135732	3.21464e-07	1
