# Supplementary material for: Computational analyses reveal fundamental properties of the AT structure related to thrombosis
Source: Bioinform Adv. 2022 Dec 23;3(1):vbac098. doi: 10.1093/bioadv/vbac098 (PMC9838315; doi:10.1093/bioadv/vbac098)
Supplement: vbac098_Supplementary_Data [file vbac098_supplementary_data.zip › Supplementary Table 4 - Input datasets.xlsx]

## Sheet: Definitions
	This is the Supplementary Table 4 of the manuscript “Protein Network Analysis Reveals Properties of AT Protein Architecture Related to Thrombosis”, By Lopes et al. 2022.
	Here, you will find the input datasets used for the machine learning framework (AT-Class).
	For the details about the processing, please refer to the Methods section of the manuscript, as well as the source code.
	Please note that in cases, the column entitled “node”, was not used as an input feature to the classifiers.
node	The position number of the residue (according to the 2ANT structure)
dg	The degree of the node.
bt	The betweenness value of a given node.
cl	The closeness centrality measure.
burts	The Burt’s constraint value.
pr	The Page-Rank like measure.
auth	The Authority Score
areaSAS	The surface accessible area of a residue.
areaSES	The surface exposed area of a residue.
relSESA	The relative surface surface exposure area of a residue (this is a normalized value, please refer to the Methods section of the manuscript).
consurf	The conservation score, derived from the Consurf database. Higher values indicate LESS conserved residues.
type	The type of AT deficiency.

## Sheet: Thrombosis vs Non-Thrombosis
node	dg	bt	cl	burts	pr	auth	areaSAS	areaSES	relSESA	consurf	type
32	2	0.000757289	0.196523	1.99605	0.00140145	0.0466193	91.9704	85.0979	0.939882	-0.84	Thrombosis
42	9	0.0375891	0.318782	5.69104	0.00263677	0.241715	0	0	0	-0.84	Thrombosis
51	8	0.0373366	0.30682	4.444	0.00253487	0.201485	57.4447	62.3647	0.585397	-0.343	Non_thrombosis
62	8	0.000803185	0.290992	4.1894	0.00336859	0.313858	39.7959	53.6544	0.592598	-0.866	Non_thrombosis
83	4	0.00290294	0.221407	2.41038	0.00208862	0.055087	92.4941	64.2435	0.709552	-0.081	Thrombosis
105	4	0.000596652	0.228036	2.39859	0.00235065	0.0826325	65.2289	55.0924	0.517135	-0.766	Thrombosis
114	9	0.0300277	0.296122	5.1282	0.00377563	0.435109	4.25996	18.0878	0.199775	-0.813	Non_thrombosis
131	8	0.00685002	0.281539	5.28521	0.00258938	0.390522	6.6064	30.6324	0.338326	-0.866	Non_thrombosis
158	5	0.000424541	0.250796	2.84954	0.00232596	0.0478514	41.2535	34.9705	0.328257	0.396	Non_thrombosis
179	4	0.00191617	0.266358	3.03062	0.00155388	0.0433491	119.86	81.8513	0.904025	-0.727	Non_thrombosis
204	7	0.00829576	0.29979	3.72466	0.00285977	0.812662	0	0	0	-0.866	Thrombosis
220	3	3.44222e-05	0.19582	1.7427	0.0015442	0.0163976	85.9788	68.7057	0.758835	-0.134	Non_thrombosis
241	5	0.0123576	0.245432	3.06326	0.00280233	0.0280091	10.619	31.5312	0.295974	-0.798	Thrombosis
255	6	0.000734341	0.246656	4.67655	0.00251565	0.0215657	19.7402	31.5796	0.296428	-0.561	Thrombosis
292	4	0.000298326	0.245259	2.5468	0.00201695	0.0332036	64.0831	72.8137	0.683479	0.272	Non_thrombosis
321	7	0.0107742	0.288312	2.90779	0.00318676	0.442633	23.7065	38.8697	0.364857	0.83	Non_thrombosis
323	7	0.00608126	0.2544	3.8024	0.00230306	0.0989597	66.4323	61.1672	0.574157	0.143	Non_thrombosis
363	8	0.00166374	0.263221	3.97966	0.00330668	0.101949	20.661	34.9432	0.385938	-0.786	Non_thrombosis
385	2	0	0.145239	1.10048	0.00170782	0.000288911	127.69	80.7259	0.891596	0.402	Non_thrombosis
392	6	0.00144573	0.242355	4.46198	0.0029285	0.0423009	27.8114	38.1449	0.4213	-0.288	Thrombosis
87	5	0.00346517	0.252274	3.95237	0.00203477	0.0409355	32.7643	56.4339	0.529727	0.315	Non_thrombosis
146	8	0.0164194	0.246883	3.81922	0.00267026	0.118997	77.4428	70.7369	0.663984	-0.863	Non_thrombosis
383	4	0	0.179408	1.6367	0.00265864	0.000767841	96.3103	65.2186	0.720321	-0.39	Non_thrombosis
1	8	0.0254724	0.260783	4.13453	0.00331392	0.144998	1.5713	9.35115	0.0843479	1.713	Non_thrombosis
2	4	0.0043831	0.231801	2.89116	0.00179382	0.0489006	39.0918	39.207	0.831449	3.237	Non_thrombosis
3	7	0.00561082	0.238478	3.54431	0.00322434	0.250893	6.60622	13.3561	0.193362	1.526	Non_thrombosis
4	3	0.00192764	0.209895	2.35275	0.00145221	0.0310383	63.2479	51.9044	0.640557	1.916	Non_thrombosis
5	4	0.00353401	0.200209	2.66027	0.0025393	0.046188	55.4135	56.5424	0.626411	0.67	Non_thrombosis
7	2	0	0.182532	1.78316	0.00207062	0.00924094	116.221	79.1702	0.751804	-0.128	Thrombosis
8	3	0.00699919	0.229119	2.31405	0.00126589	0.0204738	26.342	35.0586	0.445924	-0.85	Thrombosis
9	5	0.00815807	0.223671	3.27379	0.00229271	0.0365302	32.6716	44.1811	0.532816	0.661	Non_thrombosis
10	2	0.00449784	0.213382	1.99766	0.00103845	0.00262994	73.3661	51.7456	0.847413	-0.436	Non_thrombosis
11	2	0	0.19047	1.68904	0.00160933	0.00280133	193.063	121.387	1.00734	-0.786	Non_thrombosis
12	5	0.00144573	0.216397	3.33461	0.00292373	0.0116682	19.3997	34.502	0.425794	-0.764	Non_thrombosis
13	5	0.0184159	0.240819	3.69456	0.00205919	0.0290091	122.344	95.9168	0.692066	-0.114	Non_thrombosis
14	4	0.00118183	0.211931	2.09226	0.00212019	0.0133356	112.331	76.9131	0.892864	-0.495	Non_thrombosis
15	4	0.000975296	0.212943	2.26368	0.00226146	0.020086	100.718	82.3344	0.781851	-0.271	Non_thrombosis
16	4	0.000195059	0.217898	2.67268	0.0023731	0.0321663	14.3243	31.887	0.393521	0.312	Thrombosis
17	2	0.00300621	0.214401	1.9982	0.00101634	0.0102753	132.029	104.078	0.929183	-0.441	Non_thrombosis
18	6	0.00551903	0.221091	2.91096	0.0029676	0.0126598	34.4867	63.1806	0.697812	-0.329	Non_thrombosis
19	3	8.03185e-05	0.191485	1.52883	0.00181065	0.00499313	104.039	78.2319	0.965468	-0.811	Non_thrombosis
20	3	0.00143426	0.206157	1.49984	0.00173596	0.00354874	157.644	99.7623	0.890655	0.299	Non_thrombosis
22	4	0.0158342	0.233831	2.94477	0.00154166	0.0101445	75.572	62.526	0.593749	-0.249	Non_thrombosis
23	4	0.00696476	0.225426	3.32625	0.00300552	0.0102103	59.9698	79.908	0.610521	-0.691	Non_thrombosis
25	2	6.88444e-05	0.200621	1.78428	0.0016066	0.00335095	26.4678	32.6914	0.473287	0.099	Non_thrombosis
26	4	0.00775647	0.240306	2.96814	0.00240356	0.00500042	52.4123	53.5057	0.66032	-0.255	Non_thrombosis
27	1	0	0.186842	1	0.0011215	0.000669173	160.36	109.78	1.07029	1.076	Non_thrombosis
29	4	0.019701	0.2668	2.80198	0.00185088	0.0388908	126.647	101.755	0.844422	0.589	Non_thrombosis
30	3	0	0.25247	2.57212	0.00162833	0.0981525	53.3767	45.9105	0.751854	3.379	Non_thrombosis
31	3	0	0.248551	2.15017	0.000945	0.0260018	34.199	34.3596	0.41437	1.234	Non_thrombosis
33	2	2.29481e-05	0.177051	1.96661	0.001495	0.0382055	203.062	132.993	0.959579	-0.642	Thrombosis
34	5	0.00392413	0.256899	2.50233	0.00135717	0.0497944	100.574	84.0278	0.606283	-0.83	Thrombosis
35	8	0.00639106	0.265454	4.65093	0.00271121	0.169916	0.304345	6.72065	0.0744555	-0.838	Non_thrombosis
36	6	0.0040733	0.23569	3.92037	0.00320966	0.135545	98.0982	116.04	0.779238	-0.627	Non_thrombosis
37	6	0.00445194	0.257734	3.32721	0.00254613	0.0820919	54.2008	56.5079	0.55092	-0.826	Non_thrombosis
38	10	0.0390463	0.295802	5.46072	0.00346411	0.258561	0	0	0	-0.855	Thrombosis
39	8	0.0232121	0.304468	3.88469	0.0029099	0.187036	0	0	0	-0.867	Non_thrombosis
40	6	0.00603536	0.271974	3.51816	0.0021944	0.11889	80.2041	90.1602	0.748205	0.412	Non_thrombosis
41	5	0.00479616	0.279341	3.26997	0.00165702	0.116479	0.327097	7.94984	0.130191	-0.866	Thrombosis
43	7	0.00672381	0.299981	4.15868	0.00259299	0.190804	11.2004	23.211	0.336036	-0.148	Thrombosis
44	10	0.0307964	0.304751	4.84078	0.00356024	0.229531	26.2774	64.3638	0.464402	0.362	Thrombosis
45	10	0.0629238	0.340771	5.52115	0.00296767	0.355405	1.38178	13.5017	0.108261	-0.853	Thrombosis
46	7	0.0543527	0.332167	3.89509	0.00216171	0.3033	0	0	0	-0.839	Non_thrombosis
47	8	0.0256446	0.303485	4.43146	0.00285795	0.282206	2.54801	16.4327	0.198175	0.083	Non_thrombosis
48	7	0.0253233	0.31537	3.9899	0.00215114	0.218233	49.5461	53.7475	0.648185	0.91	Non_thrombosis
49	9	0.00206533	0.319187	4.03259	0.00368332	0.566724	1.24502	15.4809	0.124131	-0.113	Thrombosis
50	12	0.0891191	0.342555	5.62947	0.00345752	0.447691	0	0	0	-0.413	Thrombosis
52	8	0.0215942	0.301302	3.90809	0.00254034	0.22751	64.8653	67.799	0.611551	-0.072	Non_thrombosis
53	10	0.0355582	0.326852	4.83819	0.00353764	0.54354	13.097	20.9205	0.197658	-0.247	Thrombosis
54	7	0.0228105	0.307785	3.55949	0.0021886	0.339051	5.43148	15.6409	0.256144	-0.388	Non_thrombosis
55	2	0	0.274648	1.60184	0.000838372	0.039757	116.452	83.4938	0.969257	0.437	Non_thrombosis
57	9	0.0132067	0.293281	4.18442	0.00285298	0.371746	54.7646	60.8849	0.505261	-0.512	Non_thrombosis
58	5	0	0.247012	3.31742	0.00300594	0.215644	86.1826	57.1655	0.631377	0.749	Non_thrombosis
59	4	0.00456668	0.260399	2.65703	0.00165879	0.116407	69.3184	71.7724	0.833187	1.093	Non_thrombosis
60	5	0	0.239236	3.48311	0.00317244	0.12103	28.4552	42.2949	0.467135	1.662	Non_thrombosis
61	5	0.00321274	0.261377	2.55911	0.00181469	0.192101	63.4248	45.1238	0.523831	0.792	Non_thrombosis
63	11	0.0153408	0.318609	5.49839	0.00363463	0.538678	0	0	0	-0.528	Non_thrombosis
64	9	0.0146294	0.320859	5.00476	0.00355921	0.502653	0	0	0	-0.801	Non_thrombosis
65	10	0.0177504	0.326873	5.74609	0.00249643	0.588358	0	0	0	-0.033	Non_thrombosis
66	8	0.0103496	0.340627	4.24878	0.00286556	0.903199	0	0	0	-0.844	Thrombosis
67	8	0.0781843	0.341934	4.7056	0.00255195	0.553491	0	0	0	-0.856	Thrombosis
68	9	0.0732505	0.339914	5.53481	0.00267456	0.562811	0	0	0	-0.429	Non_thrombosis
69	9	0.0149737	0.333207	4.0493	0.00308633	0.883797	0	0	0	-0.844	Thrombosis
70	11	0.12828	0.351292	5.03249	0.00282114	0.676239	0	0	0	-0.575	Thrombosis
71	6	0.00994802	0.313316	4.49171	0.00166053	0.240188	0	0	0	-0.867	Thrombosis
72	9	0.0062419	0.294461	5.52325	0.00310862	0.576963	2.58867	11.9566	0.144195	-0.762	Thrombosis
73	9	0.0180143	0.325242	4.49854	0.00285294	0.479811	0	0	0	-0.866	Thrombosis
74	11	0.117632	0.332347	6.09382	0.00244575	0.254487	0	0	0	-0.802	Non_thrombosis
75	9	0.0240382	0.300362	5.07493	0.00222556	0.281671	0	0	0	-0.784	Thrombosis
76	11	0.0266313	0.300231	5.29029	0.00306954	0.412073	0	0	0	-0.865	Non_thrombosis
77	5	0.012851	0.291375	2.87895	0.00164372	0.213283	0	0	0	-0.767	Thrombosis
78	9	0.0451734	0.304822	4.5201	0.00273953	0.152834	7.05212	21.6718	0.179846	-0.861	Non_thrombosis
79	7	0.0116806	0.26851	3.66935	0.00254052	0.306735	30.7112	40.9121	0.386539	-0.855	Thrombosis
80	3	0.000608126	0.235505	1.96439	0.00133488	0.0577015	2.8439	11.5973	0.24594	-0.803	Non_thrombosis
81	7	0.0122773	0.274673	4.12917	0.00204326	0.0800075	6.82005	15.2987	0.250539	-0.811	Thrombosis
82	6	0.000114741	0.248446	2.67032	0.00286141	0.0855819	17.604	23.453	0.298309	-0.792	Thrombosis
84	6	0.0111528	0.25645	3.42468	0.0019809	0.0608049	53.4456	47.6831	0.553541	0.839	Non_thrombosis
85	11	0.0112331	0.274502	5.17626	0.00382198	0.159662	0	0	0	-0.866	Thrombosis
86	8	0.0125297	0.27867	4.54478	0.00251877	0.0823635	2.98682	15.7131	0.148458	-0.855	Thrombosis
88	8	0.0202517	0.280318	3.62733	0.00352565	0.14513	30.3327	37.1707	0.34891	-0.56	Thrombosis
89	9	0.0259773	0.305795	5.26345	0.00262565	0.183516	0	0	0	-0.513	Thrombosis
90	9	0.00508301	0.277785	4.98661	0.00315776	0.129866	0.733451	9.09198	0.0811711	-0.808	Non_thrombosis
91	5	0.00224892	0.268158	3.19766	0.00179551	0.0753334	95.6588	83.2686	0.811822	0.268	Non_thrombosis
92	7	0.0237399	0.304636	4.07933	0.00232336	0.202915	12.7533	34.2983	0.379978	-0.866	Non_thrombosis
93	10	0.0176586	0.32663	5.46482	0.00320131	0.319128	0	0	0	-0.853	Thrombosis
94	8	0.00974149	0.303005	4.08343	0.00322374	0.221909	57.0568	46.4504	0.385474	1.148	Non_thrombosis
95	7	0.0185306	0.297385	5.28163	0.00233076	0.192553	0	0	0	-0.853	Non_thrombosis
96	4	0	0.260554	2.48841	0.00234641	0.0937543	23.0126	35.5118	0.412247	-0.532	Non_thrombosis
97	5	0.00244398	0.266928	3.2697	0.00283552	0.114657	11.962	35.2549	0.425168	-0.5	Non_thrombosis
98	7	0.0188978	0.265253	3.3777	0.00252198	0.0830247	1.83079	15.7865	0.14991	-0.702	Non_thrombosis
99	4	6.88444e-05	0.226255	1.77208	0.00167345	0.0313793	50.5483	47.3325	0.685254	-0.694	Non_thrombosis
100	4	0.00337338	0.227824	2.52542	0.00184177	0.0222299	125.505	87.173	0.849888	-0.68	Non_thrombosis
101	7	0.0049568	0.241321	3.14507	0.0025669	0.0602933	57.9268	63.0954	0.523605	-0.824	Thrombosis
102	4	0.000814659	0.226002	2.80181	0.00217174	0.0536001	42.3282	39.8279	0.480317	-0.79	Thrombosis
103	7	0.0239234	0.260778	3.8727	0.00273468	0.0950228	0.524956	5.4487	0.0788833	-0.867	Thrombosis
104	5	0.00111299	0.238807	4.17924	0.00254956	0.0787968	15.4288	32.7464	0.380144	-0.831	Non_thrombosis
106	7	0.0344107	0.284537	3.98758	0.00203383	0.165838	0	0	0	-0.33	Non_thrombosis
107	9	0.035191	0.297216	5.00963	0.00313807	0.324668	3.5744	14.6886	0.132492	-0.864	Thrombosis
108	7	0.0110151	0.255898	3.74407	0.00297689	0.1207	14.2014	29.9969	0.240526	-0.535	Non_thrombosis
109	9	0.00316684	0.280182	4.63964	0.00376289	0.176078	8.3716	17.5889	0.141034	-0.853	Non_thrombosis
110	10	0.0179569	0.295868	5.93101	0.00336864	0.426833	0	0	0	-0.853	Thrombosis
111	6	0.0162588	0.278082	3.97717	0.00203114	0.109817	0	0	0	-0.811	Thrombosis
112	9	0.0223171	0.27158	4.98934	0.00333219	0.116633	23.5768	32.3979	0.268858	-0.861	Thrombosis
113	9	0.0419836	0.305381	5.45234	0.00260253	0.25501	0	0	0	-0.855	Thrombosis
115	6	0.0180028	0.277017	3.90855	0.00187287	0.131123	14.6523	23.7415	0.301978	-0.85	Thrombosis
116	8	0.0110036	0.294439	4.53786	0.00321219	0.260431	74.0146	69.2986	0.500008	-0.797	Thrombosis
117	9	0.0771058	0.333393	4.84422	0.00243675	0.336178	5.56823	19.577	0.184965	-0.754	Thrombosis
118	8	0.0135968	0.299468	4.3544	0.00317492	0.363887	14.5882	37.7106	0.28812	-0.467	Non_thrombosis
119	6	0.0160637	0.259722	3.40504	0.0031439	0.165667	86.8895	97.428	0.702969	-0.69	Non_thrombosis
120	3	0.00746962	0.226801	1.7963	0.00190848	0.023872	132.956	91.6788	0.760807	-0.824	Non_thrombosis
121	2	0.00462405	0.211946	1.97005	0.00140089	0.00238275	56.2919	57.347	0.939145	-0.541	Non_thrombosis
122	1	0	0.186601	1	0.00105901	5.41038e-05	155.018	95.5151	1.05494	-0.692	Thrombosis
123	3	0.00714835	0.20926	2.96636	0.00245568	0.000608808	156.479	110.512	0.917094	0.199	Non_thrombosis
125	3	0.0116118	0.264254	2.9999	0.00168163	0.040596	24.2402	41.4966	0.600764	-0.694	Non_thrombosis
126	3	0	0.265595	2.55155	0.00117719	0.0490693	96.7146	82.5511	0.68506	0.096	Non_thrombosis
127	8	0.00846787	0.306613	4.93663	0.00286661	0.284903	13.2142	25.9763	0.245425	-0.805	Non_thrombosis
128	6	0.00174406	0.282535	3.34458	0.00208849	0.141614	24.5354	32.2192	0.356944	0.153	Non_thrombosis
129	5	0.00302916	0.284087	2.8308	0.00174056	0.14205	26.9148	45.1786	0.65407	-0.701	Non_thrombosis
130	5	0.00125067	0.268014	3.41188	0.00225081	0.185221	0	0	0	-0.811	Non_thrombosis
132	7	0.00751552	0.278486	4.07468	0.00239918	0.13465	43.9465	44.7818	0.323113	-0.83	Thrombosis
133	10	0.0279853	0.281538	5.65895	0.00286693	0.197123	0	0	0	-0.805	Thrombosis
134	10	0.0384267	0.283829	5.98088	0.00296261	0.113612	5.93952	14.3835	0.115332	-0.853	Non_thrombosis
135	4	0	0.210066	3.06418	0.00212707	0.0504206	0	0	0	-0.854	Thrombosis
136	5	9.17926e-05	0.206661	3.21185	0.0035249	0.0423695	2.40345	15.2147	0.176623	-0.112	Non_thrombosis
137	4	0.00354549	0.228829	2.7668	0.0016382	0.0136059	148.127	102.824	0.853296	-0.71	Non_thrombosis
138	5	0.000126215	0.194933	2.10875	0.00264557	0.0336801	38.5253	41.5279	0.601217	-0.773	Non_thrombosis
139	9	0.0133902	0.240553	4.06692	0.00374259	0.0580951	4.64663	9.13703	0.0863271	-0.454	Thrombosis
140	3	0	0.226257	2.07658	0.00144743	0.0276037	90.9962	66.3478	0.800142	1.004	Non_thrombosis
141	7	0.0121051	0.252629	4.21319	0.00238841	0.104545	10.941	29.1117	0.233428	-0.641	Non_thrombosis
142	5	0	0.216784	2.79189	0.00294973	0.129743	62.1535	53.0974	0.586446	-0.599	Non_thrombosis
143	4	0	0.217216	1.90625	0.00163997	0.0478396	118.788	78.8047	0.768302	-0.195	Non_thrombosis
144	6	0.00849082	0.238745	3.0597	0.00264426	0.0920328	51.7929	61.581	0.742656	-0.582	Non_thrombosis
145	13	0.0218007	0.267862	5.47238	0.0049219	0.335716	5.30424	17.3113	0.132264	-0.401	Non_thrombosis
147	5	0.00523218	0.218824	3.05639	0.00167282	0.0377557	88.5406	68.8724	0.799522	-0.464	Non_thrombosis
148	7	0.0138148	0.245525	4.84829	0.00231365	0.112666	7.76065	31.2844	0.297078	-0.705	Non_thrombosis
149	8	0.0161096	0.259449	4.1307	0.00316298	0.278949	0	0	0	-0.844	Non_thrombosis
150	5	0.00394708	0.232129	3.67778	0.00193581	0.0547489	125.571	78.2718	0.763106	-0.682	Non_thrombosis
151	6	0.00767616	0.222734	3.33326	0.00262604	0.103551	47.8139	59.1622	0.558967	1.035	Non_thrombosis
152	7	0.00316684	0.261624	3.98472	0.00296983	0.245589	0.00638554	3.11386	0.0344973	-0.698	Non_thrombosis
153	10	0.0198272	0.285418	4.68885	0.00363985	0.486944	10.7509	29.7461	0.227269	-0.852	Thrombosis
155	5	0.00253577	0.263091	3.5706	0.00196497	0.235839	4.55883	18.1441	0.297137	-0.784	Non_thrombosis
156	4	3.44222e-05	0.232885	3.05119	0.001868	0.0751102	101.787	74.7536	0.620351	-0.749	Non_thrombosis
157	7	0.00515186	0.245971	4.0665	0.00261277	0.152336	13.3654	30.2343	0.285655	-0.654	Non_thrombosis
159	4	0.00168669	0.236559	2.71772	0.00219837	0.0330652	59.6003	54.4931	0.672505	-0.811	Non_thrombosis
160	8	0.0173717	0.261001	3.90612	0.00214979	0.0303997	27.4959	33.5926	0.317384	-0.612	Thrombosis
161	5	3.44222e-05	0.219889	2.6081	0.00277199	0.0123048	42.2542	49.8162	0.578303	-0.524	Non_thrombosis
162	8	0.0164538	0.266891	5.08717	0.00282861	0.0502098	0	0	0	-0.801	Non_thrombosis
163	5	0.00222597	0.18455	2.66218	0.00224552	0.0178826	97.0329	93.1058	0.77265	-0.56	Thrombosis
164	3	0.000378644	0.1774	1.6986	0.00182595	0.00657007	141.19	86.7563	0.845825	0.288	Non_thrombosis
165	4	0.00310947	0.193034	2.12136	0.00252318	0.0119133	64.0724	46.2057	0.510329	-0.105	Non_thrombosis
166	4	0.000206533	0.22894	3.04684	0.00162174	0.0192887	7.51598	17.2587	0.282637	-0.306	Non_thrombosis
167	2	0	0.221099	1.98717	0.000970855	0.0107067	152.102	99.5158	0.970223	-0.196	Non_thrombosis
168	4	0.000390119	0.218188	2.59163	0.00199007	0.00939081	118.516	88.7226	0.83281	3.158	Non_thrombosis
169	9	0.0130919	0.250868	4.29881	0.00312248	0.0356076	1.9462	13.5599	0.196312	-0.642	Thrombosis
170	9	0.0163506	0.252609	4.94389	0.00454633	0.111149	52.7508	53.6257	0.386924	-0.764	Non_thrombosis
171	5	0.00175553	0.226383	4.27829	0.00197086	0.0275647	39.7819	37.237	0.609814	3.238	Non_thrombosis
172	4	0.000711393	0.245979	3.33922	0.00146218	0.0320719	49.135	45.6739	0.74798	0.198	Non_thrombosis
173	12	0.0577031	0.284154	6.33737	0.0030756	0.102248	1.0339	9.8481	0.093518	-0.839	Thrombosis
174	7	0.00364876	0.257656	3.88107	0.00306037	0.110177	9.37897	22.0793	0.24386	-0.839	Non_thrombosis
175	3	2.29481e-05	0.242843	2.40457	0.00134847	0.0151852	130.562	97.1364	0.806098	1.235	Non_thrombosis
176	9	0.0234071	0.285215	5.20305	0.00300022	0.162947	45.4101	58.6507	0.393854	-0.829	Thrombosis
177	9	0.0476059	0.301574	4.62815	0.00324989	0.213035	0	0	0	-0.427	Non_thrombosis
178	8	0.0133443	0.271162	4.91456	0.00314379	0.0873138	20.851	28.3733	0.410772	-0.091	Thrombosis
180	8	0.0359483	0.293371	4.15117	0.00307109	0.16406	69.6597	63.5824	0.527646	-0.622	Non_thrombosis
181	8	0.0152376	0.293389	4.1767	0.00341197	0.220388	0	0	0	-0.866	Thrombosis
182	3	0	0.271964	2.13789	0.00130975	0.0457161	95.5867	78.3736	0.764098	-0.344	Thrombosis
183	1	0	0.201088	1	0.000957292	0.0171841	44.8916	34.9216	0.740571	0.749	Thrombosis
184	7	0.0492582	0.302612	3.45003	0.0020969	0.0972694	79.1581	77.3447	0.558062	-0.318	Non_thrombosis
185	9	0.0330224	0.294574	4.65785	0.00334813	0.205825	0	0	0	-0.866	Non_thrombosis
186	5	0.00166374	0.265462	3.44968	0.00175839	0.0567864	69.9716	61.6751	0.74379	0.092	Non_thrombosis
188	8	0.0193453	0.288938	4.12577	0.00279373	0.166309	4.43623	11.9613	0.132515	-0.785	Non_thrombosis
189	9	0.00493385	0.272417	3.30473	0.00365729	0.168988	0	0	0	-0.454	Thrombosis
190	5	0	0.269897	2.40854	0.00225418	0.104861	67.3817	50.6596	0.625196	-0.856	Thrombosis
191	2	0.00478469	0.198161	1.82261	0.00152914	0.018749	81.5732	56.4587	0.817378	1.75	Non_thrombosis
193	4	0.00169816	0.264848	2.32788	0.0016329	0.0710608	34.6338	39.7779	0.651425	0.317	Non_thrombosis
194	7	0.00742373	0.257606	4.2253	0.00276543	0.0523087	12.4014	38.7294	0.367776	-0.539	Non_thrombosis
195	5	0.00242103	0.227	2.65804	0.00293111	0.0160913	68.0221	54.8325	0.605609	0.223	Non_thrombosis
196	3	0.000172111	0.19234	1.43687	0.00153881	0.00585126	101.088	77.1694	0.752359	0.066	Non_thrombosis
197	3	0.00234071	0.214683	1.52223	0.00183986	0.00937374	145.663	98.7729	0.933211	0.72	Non_thrombosis
198	5	0.000573704	0.227468	3.96186	0.00249259	0.0335683	8.81722	29.9444	0.361123	-0.739	Thrombosis
199	8	0.01152	0.248041	4.39031	0.00245404	0.0401515	43.8268	33.2884	0.368789	0.032	Non_thrombosis
200	10	0.0502909	0.265719	5.27436	0.00261875	0.0762568	0	0	0	-0.657	Thrombosis
201	6	0.0295343	0.288303	4.08488	0.00187889	0.103339	1.84273	11.5268	0.127701	-0.644	Thrombosis
202	9	0.0256216	0.301706	5.30245	0.00296822	0.274174	0	0	0	-0.756	Thrombosis
203	8	0.0322536	0.301733	5.5633	0.00197982	0.188465	0	0	0	-0.756	Non_thrombosis
205	8	0.0380251	0.317603	5.10369	0.00222574	0.379683	0	0	0	-0.446	Thrombosis
206	10	0.0458275	0.318809	6.02334	0.00276929	0.490957	0	0	0	-0.839	Thrombosis
207	10	0.0485239	0.313757	5.04888	0.00317222	0.185691	2.2271	12.9655	0.0990601	-0.633	Non_thrombosis
208	8	0.0817528	0.322328	4.78029	0.00249355	0.167568	0	0	0	-0.801	Non_thrombosis
209	5	0.00170964	0.296327	3.22323	0.00213341	0.055292	58.0046	52.8475	0.438561	-0.861	Thrombosis
210	4	0.00411919	0.279293	2.73714	0.00165371	0.0398593	4.28887	15.5077	0.328866	-0.854	Thrombosis
211	6	0.028559	0.276269	3.3675	0.00227212	0.0416606	48.3054	40.4493	0.382167	-0.305	Non_thrombosis
212	14	0.0606864	0.285259	7.02747	0.00486376	0.14031	1.76305	11.3531	0.0762386	-0.829	Thrombosis
213	5	0.00306358	0.252811	3.4058	0.00243065	0.0382185	116.469	85.4903	0.709452	-0.544	Non_thrombosis
215	7	0.0224089	0.246269	3.48697	0.00261609	0.0583724	46.3233	56.9672	0.472749	-0.075	Non_thrombosis
216	9	0.0401363	0.265828	4.49422	0.00304409	0.0779397	1.6151	12.4428	0.0997707	-0.853	Thrombosis
217	8	0.0107283	0.22047	3.08459	0.00401176	0.0494643	1.09085	6.28289	0.0909601	0.044	Non_thrombosis
218	6	0.00998244	0.229481	3.10472	0.00290707	0.0483655	38.2482	43.9248	0.54208	0.571	Non_thrombosis
219	4	0	0.180065	2.11149	0.00265599	0.0270999	111.886	80.0921	0.780853	1.427	Non_thrombosis
221	7	0.0033619	0.238184	3.50728	0.00257664	0.0668101	28.3111	29.9337	0.360995	-0.733	Thrombosis
222	4	0.000149163	0.226125	2.52782	0.00174602	0.0157155	176.996	115.898	0.836235	0.789	Non_thrombosis
223	5	0.000745815	0.215415	2.66815	0.00243789	0.0102397	110.851	97.9884	0.813168	3.331	Non_thrombosis
224	4	0.00463553	0.228361	2.55894	0.00174266	0.011316	55.9027	63.4159	0.618269	0.203	Non_thrombosis
225	6	0.00231776	0.216676	3.38852	0.00219839	0.0174501	78.1581	68.7528	0.649579	3.338	Non_thrombosis
226	9	0.0244283	0.276379	4.91154	0.00304275	0.078235	0	0	0	-0.853	Thrombosis
227	5	0.00197354	0.240832	3.26383	0.00224252	0.0296835	107.636	86.6902	0.662339	1.102	Non_thrombosis
228	8	0.0214795	0.236662	3.77553	0.00276193	0.0630389	44.7618	49.5983	0.411597	0.075	Thrombosis
229	3	0.000103267	0.232254	2.26904	0.00139036	0.0389063	55.8826	43.9466	0.719693	0.796	Non_thrombosis
231	2	1.14741e-05	0.168566	0.934317	0.00101635	0.0071797	64.5326	42.5354	0.902033	1.325	Non_thrombosis
232	3	0	0.189882	1.66743	0.00216402	0.0242137	107.367	70.7524	0.689796	1.595	Non_thrombosis
233	4	0.00290294	0.219446	2.64665	0.00127838	0.0142604	54.7213	48.606	0.70369	0.987	Non_thrombosis
234	7	0.00173259	0.220454	3.8627	0.00287917	0.0494262	11.3075	22.5431	0.286736	-0.735	Thrombosis
235	4	0.000355696	0.211828	3.03497	0.00148277	0.0113274	48.9263	54.5594	0.78988	1.768	Non_thrombosis
236	4	0.00426836	0.242388	2.2058	0.00145028	0.0116163	1.67413	6.40029	0.104815	0.166	Thrombosis
237	4	0.000286852	0.230151	2.38195	0.00208617	0.02005	18.3425	36.2339	0.524574	0.686	Non_thrombosis
238	9	0.0165341	0.260265	5.07843	0.00305696	0.0650967	6.39238	28.0561	0.250478	-0.144	Non_thrombosis
239	9	0.000894978	0.260648	4.08613	0.0033681	0.117223	1.83069	8.22726	0.0734511	-0.865	Thrombosis
240	7	0.00952348	0.217309	4.16181	0.003629	0.0415464	42.4125	57.7744	0.441413	-0.132	Non_thrombosis
242	5	0.00540429	0.217849	3.32912	0.00263901	0.0053563	65.0334	61.8048	0.602562	-0.602	Non_thrombosis
243	3	0.0142623	0.225892	2.16413	0.00155649	0.00379867	5.16021	9.79648	0.207751	0.643	Non_thrombosis
244	4	0.00476174	0.22514	2.73346	0.0021022	0.00414127	117.781	89.7149	0.744509	0.762	Thrombosis
245	8	0.0333092	0.255298	5.92862	0.00241848	0.0326236	8.56023	36.3501	0.291468	-0.749	Non_thrombosis
246	5	0	0.239984	2.93521	0.0024404	0.0500613	73.5087	73.6347	0.531294	1.435	Non_thrombosis
247	8	0.00706803	0.240629	4.74561	0.00256069	0.0228679	21.6029	39.0456	0.29832	0.353	Thrombosis
248	7	0.00486501	0.236373	4.21834	0.00303539	0.0178435	98.6317	68.681	0.495552	1.292	Thrombosis
249	5	0.00416509	0.229906	3.42447	0.00201033	0.00780927	153.103	111.388	0.803695	1.393	Non_thrombosis
250	6	0.000240956	0.236053	3.74519	0.0024293	0.0115608	12.7958	20.5396	0.227551	0.292	Non_thrombosis
251	3	0.00111299	0.232401	2.98717	0.00135065	0.00460868	66.0856	48.1582	0.788664	1.7	Thrombosis
252	3	0.00405035	0.232275	2.29492	0.00108301	0.00400929	102.358	73.9865	0.721327	1.441	Non_thrombosis
253	2	0	0.186764	1.98709	0.00155614	0.00574343	6.9963	18.9531	0.401932	-0.217	Non_thrombosis
254	6	0.00886946	0.261926	3.97219	0.00206367	0.023225	3.31634	17.4143	0.210014	-0.756	Non_thrombosis
256	9	0.0234186	0.276937	5.65595	0.00259829	0.0337268	0.563001	8.92102	0.0988326	-0.276	Thrombosis
257	11	0.0630041	0.275476	5.74616	0.00279153	0.0520011	0	0	0	-0.57	Thrombosis
258	9	0.0109922	0.286756	5.11486	0.00334717	0.111343	10.6259	21.3158	0.207817	-0.752	Non_thrombosis
259	7	0.00675823	0.273407	4.24079	0.00240657	0.0889806	1.94255	16.1772	0.152843	-0.525	Non_thrombosis
260	6	0.00652875	0.2582	3.81228	0.002781	0.0729092	23.2556	44.1694	0.545099	-0.81	Non_thrombosis
261	10	0.0812594	0.305028	5.639	0.00314862	0.141551	0	0	0	-0.798	Thrombosis
262	5	0.000263904	0.256819	3.23903	0.00206468	0.0544944	76.6167	81.2284	0.674083	0.018	Non_thrombosis
264	3	0.00478469	0.221834	1.9518	0.00179648	0.0135517	64.5371	57.1942	0.663952	-0.3	Non_thrombosis
265	5	0.0127592	0.285011	2.39507	0.0020086	0.207318	18.2362	40.0063	0.464422	-0.513	Non_thrombosis
266	9	0.0202976	0.318177	5.11475	0.00367801	0.349278	6.30277	18.985	0.180283	-0.647	Non_thrombosis
267	7	0.0207681	0.308274	4.59588	0.00217352	0.12024	3.09154	8.59569	0.103662	-0.58	Thrombosis
268	11	0.0355696	0.310674	6.28488	0.00344626	0.153427	0	0	0	-0.837	Non_thrombosis
269	8	0.0666644	0.313266	5.09954	0.00237864	0.0929271	8.48512	21.4991	0.23818	-0.612	Non_thrombosis
270	9	0.0279738	0.304111	5.99106	0.0024213	0.0861803	0	0	0	-0.284	Thrombosis
271	9	0.036717	0.300097	6.23779	0.00253102	0.0708682	1.37673	16.7807	0.159351	-0.475	Thrombosis
272	10	0.0167636	0.271448	5.53806	0.00306968	0.0646796	0.0774976	4.21939	0.039865	-0.805	Thrombosis
273	7	0.00117036	0.245874	4.23158	0.00303526	0.0853964	1.85739	8.5017	0.10492	-0.856	Non_thrombosis
274	6	0.00847934	0.2312	3.27478	0.00309053	0.0212146	63.2259	66.3631	0.550722	2.089	Non_thrombosis
275	3	0	0.201585	2.1523	0.00228962	0.0179764	98.688	67.2518	0.829961	1.973	Non_thrombosis
277	7	0.00571409	0.238479	3.89807	0.00290447	0.0444807	14.5071	43.3059	0.359379	0.271	Non_thrombosis
278	5	0.000596652	0.249254	2.5962	0.00239332	0.051627	46.8615	36.0481	0.521884	1.727	Non_thrombosis
279	8	0.00471584	0.293168	4.75396	0.0030026	0.158786	18.2202	32.2981	0.305154	-0.805	Non_thrombosis
280	4	0	0.258648	2.12567	0.00192409	0.0504198	19.7966	38.4421	0.629547	0.656	Non_thrombosis
281	6	0.00507154	0.248815	2.39981	0.00241671	0.0420133	105.249	76.7103	0.63659	0.777	Non_thrombosis
282	10	0.0143082	0.275455	4.54015	0.00320981	0.109581	8.31538	25.4563	0.282021	-0.669	Non_thrombosis
283	10	0.0283639	0.308915	4.9636	0.00317171	0.259375	10.4882	28.7307	0.280108	-0.719	Non_thrombosis
284	4	0.00729751	0.270134	2.55975	0.0015536	0.0583583	135.236	106.595	0.884592	1.292	Non_thrombosis
285	4	8.03185e-05	0.235886	2.76175	0.00162017	0.0273122	99.1786	85.142	0.830087	1.732	Non_thrombosis
286	5	0.00721719	0.295995	4.02097	0.00136758	0.0443034	14.0972	29.5372	0.279068	-0.658	Non_thrombosis
287	5	0.000355696	0.253739	3.25604	0.0028415	0.0458253	48.1634	39.4991	0.476352	0.205	Non_thrombosis
288	7	0.0116003	0.280593	3.7282	0.00302231	0.121069	26.3896	44.9401	0.554611	0.06	Non_thrombosis
289	4	0.000103267	0.223599	2.25219	0.00217636	0.0404216	98.6036	86.8022	0.846273	0.71	Thrombosis
290	4	0.00207681	0.24732	2.77183	0.00177062	0.0191362	43.9847	45.1708	0.50043	0.201	Non_thrombosis
291	6	0.0102234	0.286406	4.30064	0.00207806	0.0454268	18.7397	34.8437	0.329204	-0.296	Non_thrombosis
293	5	0.00220302	0.229561	3.54428	0.00207094	0.0125261	94.0419	70.6142	0.688449	3.355	Non_thrombosis
294	9	0.015031	0.262795	5.37994	0.00312156	0.0342762	34.7478	63.5186	0.426543	-0.726	Non_thrombosis
295	8	0.0152949	0.292788	4.24683	0.00311926	0.0684156	22.2882	50.0959	0.473308	-0.138	Non_thrombosis
296	3	0	0.245303	1.88522	0.0014515	0.0142823	103.128	71.1557	0.826028	1.377	Non_thrombosis
297	4	8.03185e-05	0.22931	2.79709	0.00226808	0.0112815	66.2615	63.7646	0.621669	1.004	Non_thrombosis
299	2	0.00025243	0.204878	1.8746	0.00130636	0.00209565	109.804	76.7262	0.748038	3.355	Thrombosis
300	3	0.000149163	0.183553	2.38517	0.00197015	0.00152772	99.2988	73.178	0.713444	-0.197	Non_thrombosis
301	5	0.000757289	0.202081	2.87153	0.00232801	0.0044781	64.9814	58.5212	0.522464	0.782	Non_thrombosis
302	7	0.003098	0.211311	4.26489	0.00322629	0.004344	69.371	62.1027	0.554439	0.486	Thrombosis
303	8	0.0129083	0.243062	4.61416	0.00277115	0.0177956	0	0	0	-0.576	Non_thrombosis
304	6	0.0137459	0.223458	4.06168	0.00242905	0.0112397	19.1183	25.158	0.278715	0.62	Non_thrombosis
305	7	0.01946	0.253673	4.02568	0.00239911	0.0329219	0.962518	7.2142	0.0799233	-0.154	Non_thrombosis
306	7	0.00541576	0.239465	4.70536	0.00280451	0.0302836	45.0299	40.9915	0.369746	0.228	Non_thrombosis
307	11	0.0342616	0.28128	5.94112	0.0032691	0.124727	0	0	0	0.709	Thrombosis
308	8	0.000975296	0.260804	4.75327	0.00319596	0.109158	0	0	0	-0.856	Non_thrombosis
309	9	0.00998244	0.262216	4.13219	0.00300912	0.100725	94.5363	82.2186	0.593229	-0.497	Non_thrombosis
310	11	0.069051	0.306523	6.01001	0.00294834	0.132356	9.19575	22.5154	0.180536	-0.801	Non_thrombosis
311	5	0.0373137	0.301506	3.48545	0.00176963	0.0602824	113.908	94.0267	0.678428	0.356	Non_thrombosis
312	8	0.0144573	0.306558	4.66742	0.00233329	0.246155	5.18224	26.2483	0.249255	0.734	Non_thrombosis
313	4	0.00103267	0.30201	3.5471	0.00135344	0.0693139	108.619	77.8632	0.759122	-0.571	Non_thrombosis
314	7	0.0152146	0.305214	3.87457	0.00276693	0.445302	14.7936	22.9161	0.266027	-0.629	Non_thrombosis
315	4	0	0.30172	2.44887	0.00146783	0.242226	47.3583	36.0427	0.764346	0.054	Non_thrombosis
316	8	0.0415247	0.318518	4.42299	0.00256851	0.555645	23.1164	43.793	0.351147	-0.586	Non_thrombosis
318	6	0.0034078	0.321428	4.85163	0.00193184	0.300491	1.91968	10.509	0.0992892	0.112	Non_thrombosis
319	6	0.00239808	0.262743	3.97092	0.00277783	0.105767	57.7497	48.0795	0.398993	-0.675	Thrombosis
320	4	0.00461258	0.251357	2.54812	0.00133882	0.0719368	121.693	83.9835	0.818792	-0.042	Non_thrombosis
322	9	0.0172914	0.30624	5.28513	0.00263721	0.238212	0	0	0	-0.755	Non_thrombosis
324	4	0	0.250094	2.72397	0.00163063	0.100041	105.884	70.4176	0.81746	0.542	Non_thrombosis
325	5	0.00798596	0.298012	2.25905	0.00205271	0.297505	47.0989	54.9001	0.490136	-0.688	Thrombosis
326	2	5.73704e-05	0.240256	1.27884	0.000814593	0.0200978	33.4916	31.5826	0.669761	-0.803	Thrombosis
327	10	0.0105561	0.29392	5.20947	0.00347496	0.223143	0	0	0	-0.854	Thrombosis
328	5	0.00137689	0.248204	2.26734	0.00186601	0.0756061	70.3439	59.1049	0.654801	0.625	Non_thrombosis
329	8	0.00162932	0.253166	3.49997	0.00356574	0.137664	1.59407	7.20925	0.0836903	-0.529	Non_thrombosis
330	9	0.0429704	0.296082	4.69672	0.00286891	0.141944	0	0	0	-0.459	Non_thrombosis
331	7	0.010166	0.244463	4.15265	0.00281895	0.11298	5.92508	12.5441	0.100583	-0.853	Non_thrombosis
332	5	0.000206533	0.231364	2.73139	0.00249197	0.0548925	25.9796	28.5995	0.414048	0.422	Non_thrombosis
333	5	0.00478469	0.209909	3.2876	0.00264329	0.03926	50.0493	52.605	0.649204	0.106	Non_thrombosis
335	4	9.17926e-05	0.208783	2.66991	0.00232931	0.066887	103.791	79.5699	0.66032	0.989	Non_thrombosis
336	7	0.00208828	0.244793	4.25884	0.00225207	0.0712176	4.3575	18.4096	0.266523	-0.454	Thrombosis
337	7	0.00182438	0.217564	3.31977	0.00337785	0.11483	90.6581	73.2903	0.608208	0.155	Non_thrombosis
338	10	0.0213877	0.268521	5.33151	0.00287724	0.0969397	14.7363	26.4618	0.250012	-0.855	Non_thrombosis
339	6	0.00416509	0.241515	3.50345	0.00259883	0.0678062	66.947	64.2127	0.792456	-0.719	Thrombosis
340	4	0	0.224925	2.53303	0.00218895	0.113572	7.31535	17.6914	0.375176	-0.854	Thrombosis
341	10	0.0247496	0.259466	5.52263	0.00296989	0.104995	0.921667	10.1275	0.0961708	-0.156	Non_thrombosis
343	6	0.00577146	0.222335	3.51406	0.00281359	0.0363868	15.1671	23.9382	0.392024	-0.15	Non_thrombosis
344	7	0.00956938	0.213175	4.00293	0.00269932	0.0206727	82.8701	79.6054	0.776108	0.315	Non_thrombosis
346	4	0.00230629	0.209433	2.17735	0.0020974	0.0036478	150.516	112.941	0.8149	0.432	Non_thrombosis
348	4	0.0113364	0.23412	2.29412	0.00178228	0.011377	49.9414	57.8531	0.671601	0.46	Non_thrombosis
349	6	0.00318979	0.236532	4.07327	0.00224624	0.0498894	12.6858	48.5197	0.458417	-0.355	Non_thrombosis
350	12	0.0412493	0.269345	5.43205	0.0036154	0.0775996	46.4428	43.2978	0.330808	0.281	Non_thrombosis
351	7	0.0034537	0.264583	3.73847	0.00234463	0.0818107	0	0	0	-0.591	Thrombosis
352	7	0.00385529	0.256549	4.40571	0.00236535	0.054544	22.5497	34.3493	0.49729	-0.867	Non_thrombosis
353	7	0.0131837	0.276804	4.85267	0.00318917	0.115972	19.364	25.6659	0.297948	0.125	Thrombosis
355	10	0.0479272	0.309687	5.14379	0.00323696	0.29532	13.397	33.1645	0.265924	0.01	Non_thrombosis
356	12	0.0219155	0.337022	5.27258	0.00413916	1	0.0025761	3.18732	0.0287498	-0.864	Thrombosis
357	8	0.0187257	0.31678	5.38866	0.00266165	0.265824	20.5946	40.5735	0.336704	-0.861	Non_thrombosis
358	6	0.0062419	0.312599	3.84827	0.00197243	0.312233	0	0	0	-0.757	Thrombosis
359	8	0.0116577	0.304061	4.43253	0.00253602	0.154929	3.99177	15.2844	0.122555	-0.696	Non_thrombosis
360	7	0.025897	0.314599	4.88269	0.00214196	0.174826	0	0	0	-0.655	Non_thrombosis
361	6	0.00679265	0.294762	3.74092	0.00226878	0.0726302	34.5127	35.5732	0.346819	-0.716	Non_thrombosis
362	9	0.0243136	0.30064	5.21816	0.002334	0.099188	1.06204	5.1313	0.0568477	-0.866	Non_thrombosis
364	8	0.00127362	0.247304	3.97956	0.00355621	0.109892	10.8002	18.5083	0.180445	-0.861	Thrombosis
365	7	0.0090301	0.244407	3.97397	0.00382921	0.0627579	16.9344	28.6898	0.279709	-0.79	Non_thrombosis
367	5	0.000894978	0.285926	3.51356	0.00176344	0.0603727	0.0736565	2.84575	0.0411992	-0.844	Thrombosis
368	7	0.00471584	0.281242	4.623	0.00292779	0.0871035	26.4207	33.7555	0.329097	-0.79	Non_thrombosis
369	4	0.0015949	0.254308	2.43727	0.00186532	0.042263	20.7296	30.6669	0.502218	-0.839	Non_thrombosis
371	3	0.00483059	0.206388	2.97323	0.00192333	0.008026	57.4455	50.4883	0.826823	-0.728	Thrombosis
374	3	0.000172111	0.193278	1.56521	0.00154816	0.0116055	58.7182	49.8081	0.815684	0.443	Thrombosis
375	6	0.00468142	0.196159	3.41903	0.00247542	0.0145449	46.7805	59.423	0.658325	-0.249	Non_thrombosis
376	2	0	0.182885	1.42594	0.00104882	0.0014887	137.019	84.9256	0.940858	0.802	Non_thrombosis
377	5	0.0134132	0.200728	3.60169	0.00246557	0.00535681	90.9424	92.7344	0.88061	0.019	Non_thrombosis
378	2	0.00478469	0.177676	1.9995	0.0017897	0.000538491	103.334	60.555	0.991681	0.59	Thrombosis
380	6	0.0133673	0.202208	3.43005	0.00301715	0.00270972	96.0007	109.141	0.78748	-0.863	Thrombosis
382	6	0.00378644	0.199842	2.48244	0.00238676	0.00163497	33.5952	61.5069	0.58112	0.53	Non_thrombosis
384	4	0.00477321	0.18645	1.50648	0.00247263	0.000649415	118.721	74.8317	0.923506	1.174	Non_thrombosis
386	7	0.0114052	0.210557	3.26078	0.00289795	0.00254428	49.7929	67.3161	0.485704	-0.479	Non_thrombosis
387	5	0.00229481	0.222619	3.70588	0.0019286	0.00502227	47.6727	38.7818	0.429648	0.297	Non_thrombosis
389	8	0.0136197	0.268238	4.76342	0.00266375	0.0355381	0	0	0	-0.749	Thrombosis
390	3	0	0.235498	2.69273	0.00164032	0.0201432	82.3538	84.678	0.702711	1.097	Non_thrombosis
391	7	0.0166259	0.275354	4.36438	0.00236144	0.0588487	0	0	0	-0.811	Non_thrombosis
393	8	0.0173259	0.267333	4.58512	0.00331208	0.0657472	44.4171	65.3355	0.471413	-0.349	Thrombosis
394	7	0.00231776	0.256751	4.20276	0.00273818	0.0885601	17.1302	37.9375	0.46819	-0.856	Thrombosis
395	10	0.0421213	0.302967	6.06	0.00254594	0.0931707	0	0	0	-0.801	Thrombosis
396	10	0.0635778	0.325953	5.33428	0.00259686	0.147147	0	0	0	-0.657	Thrombosis
397	9	0.0291786	0.321957	5.72244	0.00229914	0.14636	0	0	0	-0.499	Non_thrombosis
398	9	0.0321733	0.318986	6.13548	0.00268892	0.170465	7.50515	23.318	0.186972	0.052	Non_thrombosis
399	7	0.0373711	0.332872	4.6425	0.00204355	0.27238	0	0	0	-0.812	Non_thrombosis
400	11	0.083187	0.325379	6.41542	0.00305411	0.297581	21.4101	41.8754	0.302142	-0.763	Non_thrombosis
401	11	0.0181749	0.314537	4.93569	0.00435734	0.517801	1.82145	13.8298	0.134832	-0.752	Non_thrombosis
402	5	0.0159719	0.297405	2.7638	0.00178985	0.148795	50.1821	46.0105	0.509732	-0.202	Non_thrombosis
403	6	0.00549608	0.258226	3.35641	0.00271637	0.213744	46.4385	52.8337	0.652026	0.521	Non_thrombosis
404	9	0.0165227	0.291852	3.94198	0.00275839	0.285126	3.66927	18.6617	0.176317	-0.53	Non_thrombosis
405	5	0.00203091	0.281529	2.74764	0.00174374	0.149376	36.4507	69.4487	0.767041	-0.866	Non_thrombosis
406	7	0.027228	0.316299	4.46448	0.00229202	0.254671	0.256768	4.50829	0.0543691	-0.068	Non_thrombosis
407	6	0.0436933	0.336859	4.18324	0.00161	0.255085	14.8963	28.2292	0.268065	-0.184	Non_thrombosis
408	11	0.0331486	0.333718	6.29817	0.00393128	0.751489	0	0	0	-0.244	Thrombosis
409	10	0.0787007	0.347386	5.40011	0.00280907	0.586793	0	0	0	-0.853	Thrombosis
410	9	0.00741225	0.331049	5.20269	0.00305167	0.393833	0	0	0	-0.127	Non_thrombosis
412	12	0.053756	0.315209	5.18503	0.00385774	0.416062	3.36964	14.9435	0.107821	-0.764	Thrombosis
413	8	0.0505433	0.30902	5.84899	0.00193619	0.127185	0.461046	8.28016	0.0917327	-0.587	Thrombosis
414	9	0.0350877	0.277737	4.25135	0.0030443	0.214223	0	0	0	0.015	Non_thrombosis
415	6	0.0056223	0.249652	3.36773	0.00287115	0.122076	42.4573	45.7455	0.505246	0.157	Non_thrombosis
416	8	0.0479961	0.273414	4.38028	0.00213251	0.0609929	16.328	27.8473	0.343667	-0.765	Thrombosis
417	6	0.0125871	0.233018	3.32922	0.00282206	0.0471429	21.3198	20.5957	0.261965	-0.731	Thrombosis
418	1	0	0.171804	1	0.00132366	0.000604542	125.374	85.1323	0.943147	1.773	Non_thrombosis
154	2	0.0018129	0.219013	2	0.00106635	0.0107253	44.7772	38.324	0.812725	-0.549	Thrombosis
6	3	2.29481e-05	0.180025	2.29	0.00235991	0.0111955	110.377	72.316	0.839497	-0.696	Non_thrombosis
21	4	0.00408477	0.216166	2.83399	0.0017995	0.0222145	26.1003	44.6728	0.568212	-0.85	Thrombosis
230	4	0.00477321	0.212621	2.06079	0.0027119	0.0456029	76.1814	56.0972	0.651218	3.351	Non_thrombosis
354	5	0.001549	0.286566	4.22674	0.0021707	0.179386	0	0	0	-0.757	Thrombosis
317	1	0	0.206944	1	0.000855214	0.0216601	47.3147	47.5789	0.68882	-0.701	Non_thrombosis
342	2	8.03185e-05	0.208418	1.99437	0.000952477	0.0115688	113.978	89.3714	0.990111	0.298	Non_thrombosis
214	3	0	0.250147	1.89537	0.00200446	0.0258487	45.6791	49.8198	0.721264	-0.299	Thrombosis
366	3	0.000160637	0.242003	2.18034	0.00137891	0.0432782	0	0	0	-0.854	Thrombosis
388	4	1.14741e-05	0.211618	3.25231	0.00195825	0.00956412	72.5547	57.5585	0.694145	0.465	Thrombosis
24	1	0	0.157748	1	0.00143975	0.00297594	192.294	119.424	0.861673	-0.83	Thrombosis
28	3	0.00478469	0.228006	2.47586	0.00207677	0.00452211	175.957	108.371	0.899331	0.091	Non_thrombosis
411	3	0	0.292714	2.32229	0.00130362	0.205658	0	0	0	-0.708	Thrombosis
124	2	0.00736636	0.227339	1.99931	0.00161967	0.00424711	86.4215	79.9004	1.15675	-0.541	Thrombosis
187	2	0.000768763	0.265898	1.98892	0.000912531	0.0323817	84.7246	70.3789	0.81701	-0.093	Non_thrombosis
192	1	0	0.177949	1	0.000805134	0.00164579	178.292	110.821	1.08044	1.993	Non_thrombosis
373	3	0.0065517	0.221765	2.10654	0.00142019	0.0170747	42.5635	37.3087	0.449936	-0.686	Non_thrombosis
372	2	0.000527807	0.199169	1.99472	0.00113391	0.00575163	102.117	69.4315	1.00519	-0.26	Non_thrombosis
298	7	0.00251282	0.257169	3.37643	0.00275051	0.0434546	9.28118	12.5105	0.118199	0.476	Non_thrombosis
263	1	0	0.195588	1	0.000755648	0.00125543	69.0161	47.0333	0.99742	-0.692	Non_thrombosis
276	2	0	0.212699	1.05214	0.00116892	0.00475486	133.558	85.3272	0.831892	1.692	Non_thrombosis
334	1	0	0.186621	1	0.000652457	0.00357428	138.46	97.7742	0.953243	0.971	Non_thrombosis
345	2	0	0.190697	1.3595	0.00112343	0.0024419	90.6736	50.1339	1.06317	1.006	Non_thrombosis
347	2	0	0.202816	1.37069	0.00127491	0.00159025	101.434	87.5602	1.01646	1.163	Non_thrombosis
379	1	0	0.158765	1	0.00113067	5.52856e-05	92.7803	51.625	1.09479	-0.854	Thrombosis
381	1	0	0.180232	1	0.000703243	0.000250229	110.996	68.5256	0.992075	-0.844	Thrombosis
419	2	0.00478469	0.207217	1.83598	0.0017493	0.00396847	194.843	131.004	1.08715	1.39	Non_thrombosis
370	1	0	0.180549	1	0.000904965	0.000852315	95.0142	61.3	1.00388	-0.378	Non_thrombosis
56	2	0	0.251139	1.41676	0.00101402	0.138462	87.1778	61.1821	0.88576	0.062	Non_thrombosis

## Sheet: Type I vs Type II
node	dg	bt	cl	kcore	relSESA	type
32	2	0.00235143	0.193332	2	0.939882	Type_II
42	6	0.0237821	0.225062	4	0	Type_I
204	6	0.0122577	0.219469	4	0	Type_I
241	4	0.0175077	0.19762	3	0.295974	Type_I
255	5	0.0300914	0.198646	3	0.296428	Type_I
392	6	0.0159944	0.196189	3	0.4213	Type_II
7	2	0	0.172175	2	0.751804	Type_II
8	3	0.00488912	0.185877	2	0.445924	Type_I
16	4	0.00313137	0.183891	3	0.393521	Type_I
34	1	0	0.189017	1	0.606283	Type_II
38	8	0.0823235	0.221961	4	0	Type_I
41	7	0.0647576	0.22202	4	0.130191	Type_I
43	7	0.0218381	0.225986	4	0.336036	Type_I
44	8	0.0393574	0.221275	4	0.464402	Type_I
45	9	0.156918	0.232342	4	0.108261	Type_I
49	7	0.00417903	0.211381	4	0.124131	Type_II
50	6	0.00323613	0.214089	4	0	Type_I
53	7	0.0228275	0.212951	4	0.197658	Type_I
66	6	0.0518596	0.235661	4	0	Type_I
67	9	0.0742448	0.236223	4	0	Type_I
69	8	0.0534311	0.232229	4	0	Type_I
70	7	0.0535475	0.231675	4	0	Type_I
71	5	0.0233979	0.229921	4	0	Type_I
72	8	0.0530935	0.228178	4	0.144195	Type_I
73	8	0.0629765	0.227697	4	0	Type_I
75	6	0.0506257	0.22045	4	0	Type_II
77	5	0.000838135	0.202591	4	0	Type_II
79	4	0.0130609	0.212445	4	0.386539	Type_I
81	5	0.00551772	0.19302	4	0.250539	Type_I
82	6	0.000535475	0.185504	4	0.298309	Type_I
85	9	0.00863745	0.201034	4	0	Type_I
86	6	0.04796	0.203918	4	0.148458	Type_II
88	8	0.028031	0.208365	4	0.34891	Type_I
89	6	0.0582388	0.209799	4	0	Type_I
93	6	0.0455038	0.228148	4	0	Type_I
101	3	0.00441185	0.180954	3	0.523605	Type_II
102	4	0.00706594	0.186951	3	0.480317	Type_II
107	7	0.050032	0.212801	4	0.132492	Type_I
110	6	0.0380769	0.21941	4	0	Type_I
111	4	0.000512194	0.195845	4	0	Type_II
112	6	0.0134567	0.203309	4	0.268858	Type_I
113	6	0.00817182	0.2092	4	0	Type_I
115	6	0.0203481	0.197104	4	0.301978	Type_I
116	4	0.0225598	0.196977	3	0.500008	Type_II
117	5	0.0069379	0.19898	4	0.184965	Type_I
122	1	0	0.155261	1	1.05494	Type_I
132	6	0.00634422	0.208395	4	0.323113	Type_II
133	4	0.00135033	0.205194	4	0	Type_I
135	6	0.0175426	0.197567	3	0	Type_I
139	5	0.0180083	0.195777	3	0.0863271	Type_I
153	6	0.0313486	0.211181	4	0.227269	Type_I
160	5	0.00927769	0.190892	3	0.317384	Type_I
163	3	0.00301496	0.177947	3	0.77265	Type_I
169	7	0.00441185	0.188558	3	0.196312	Type_I
173	6	0.0143531	0.202799	3	0.093518	Type_II
176	7	0.0170654	0.203718	3	0.393854	Type_I
178	8	0.0243292	0.208943	3	0.410772	Type_I
181	7	0.0306036	0.212687	3	0	Type_I
182	1	0	0.193972	1	0.764098	Type_II
183	1	0	0.18081	1	0.740571	Type_I
189	5	0.0455387	0.208466	3	0	Type_II
190	3	0.00373669	0.196578	2	0.625196	Type_I
198	5	0.0246086	0.199403	3	0.361123	Type_I
200	5	0.0188697	0.203484	4	0	Type_I
201	4	0.00103603	0.208838	4	0.127701	Type_I
202	8	0.0642803	0.222327	4	0	Type_I
205	5	0.00471451	0.223329	4	0	Type_II
206	6	0.024725	0.220191	4	0	Type_I
209	2	0.00466795	0.188887	2	0.438561	Type_I
210	3	0.0134916	0.188434	2	0.328866	Type_I
212	9	0.108783	0.209905	3	0.0762386	Type_I
216	5	1.16408e-05	0.179977	3	0.0997707	Type_I
221	3	0.00179268	0.179942	3	0.360995	Type_II
226	8	0.0413596	0.202278	3	0	Type_I
228	5	0.0110471	0.180561	3	0.411597	Type_II
234	5	0.00378325	0.180345	3	0.286736	Type_I
236	3	0.00242128	0.175202	3	0.104815	Type_I
239	7	0.0261102	0.197317	3	0.0734511	Type_I
244	4	0	0.182881	3	0.744509	Type_I
247	5	0.012118	0.196488	3	0.29832	Type_I
248	5	0.0132472	0.191584	3	0.495552	Type_I
251	2	0.004796	0.164541	1	0.788664	Type_I
256	4	0.00771783	0.196875	3	0.0988326	Type_I
257	5	0.0151796	0.203888	3	0	Type_I
261	7	0.0325359	0.201505	3	0	Type_I
267	5	0.132193	0.219593	3	0.103662	Type_II
270	4	0.00740353	0.205959	3	0	Type_I
271	4	0.0147139	0.204561	3	0.159351	Type_II
272	7	0.0396135	0.201069	3	0.039865	Type_I
289	4	0.0107677	0.208011	3	0.846273	Type_II
299	2	0.00431872	0.184095	2	0.748038	Type_I
302	5	0.0120482	0.176025	3	0.554439	Type_I
307	2	0	0.189259	2	0	Type_I
319	6	0.00779931	0.207425	4	0.398993	Type_I
325	4	0.0119551	0.215533	4	0.490136	Type_I
326	3	0	0.192133	3	0.669761	Type_I
336	5	0.00104767	0.188344	3	0.266523	Type_I
339	6	0.00667016	0.184909	4	0.792456	Type_I
340	4	0.00664688	0.191838	3	0.375176	Type_I
351	6	0.0389849	0.211078	4	0	Type_I
356	7	0.02547	0.22655	4	0.0287498	Type_I
358	6	0.0194052	0.227322	4	0	Type_I
364	6	0.0757232	0.20064	3	0.180445	Type_I
367	3	0.00173447	0.189434	2	0.0411992	Type_I
371	2	0.004796	0.166541	1	0.826823	Type_II
374	4	0.000419068	0.169843	2	0.815684	Type_I
378	2	0.004796	0.145745	1	0.991681	Type_II
380	2	0.004796	0.170924	1	0.78748	Type_II
393	7	0.0193353	0.200142	3	0.471413	Type_II
394	7	0.0570747	0.206013	3	0.46819	Type_II
395	5	0.029067	0.208291	3	0	Type_II
396	4	0.016332	0.213284	3	0	Type_II
408	8	0.073267	0.228469	4	0	Type_I
409	7	0.0180315	0.225798	4	0	Type_I
412	5	0.00502881	0.201316	3	0.107821	Type_II
416	3	0.0106513	0.188854	3	0.343667	Type_II
417	5	0.0128863	0.179709	3	0.261965	Type_I
33	2	0.00190909	0.192437	2	0.959579	Type_II
154	3	0.00209534	0.186682	3	0.812725	Type_II
353	6	0.0469821	0.213801	4	0.297948	Type_I
21	4	0.0336884	0.188961	2	0.568212	Type_I
83	4	0.0012572	0.187441	3	0.709552	Type_I
105	3	0.000745009	0.185178	3	0.517135	Type_II
327	7	0.0758978	0.218139	4	0	Type_I
389	4	0.00596007	0.187022	3	0	Type_II
413	4	0.0115593	0.201426	3	0.0917327	Type_II
214	3	0.0204761	0.2027	3	0.721264	Type_I
366	3	0.00260753	0.19296	3	0	Type_I
388	3	0.0118969	0.185201	3	0.694145	Type_I
24	1	0	0.135198	1	0.861673	Type_II
411	3	0.00187416	0.217355	3	0	Type_I
103	4	0.00764798	0.191924	3	0.0788833	Type_II
124	2	0.00644898	0.165324	2	1.15675	Type_I
354	4	0.00288691	0.210824	3	0	Type_I
379	1	0	0.135986	1	1.09479	Type_II
381	1	0	0.160536	1	0.992075	Type_II

## Sheet: Type I + PE vs Type II 
node	dg	bt	cl	kcore	relSESA	type
32	2	0.00146214	0.120164	2	0.939882	Type_II
42	6	0.03453	0.131896	3	0	Type_I
204	6	0.00520523	0.129134	3	0	Type_I
241	4	0.00684283	0.118949	3	0.295974	Type_I
255	4	0.0263186	0.12373	3	0.296428	Type_I
392	6	0.0196512	0.124907	3	0.4213	Type_I
7	2	0	0.117568	2	0.751804	Type_II
8	3	0.00884304	0.120867	2	0.445924	Type_I
16	4	0.00505316	0.120545	2	0.393521	Type_I
34	1	0	0.123118	1	0.606283	Type_II
38	8	0.0895182	0.131055	3	0	Type_I
41	7	0.0762887	0.131191	3	0.130191	Type_I
43	6	0.00297107	0.127361	3	0.336036	Type_I
44	8	0.0495725	0.13108	3	0.464402	Type_I
45	9	0.214397	0.133507	3	0.108261	Type_I
49	7	0.00512335	0.128749	3	0.124131	Type_II
50	6	0.00341556	0.12966	3	0	Type_I
53	7	0.0104806	0.128355	3	0.197658	Type_I
66	6	0.000666737	0.131365	3	0	Type_I
67	9	0.10228	0.133762	3	0	Type_I
69	8	0.0146214	0.130986	3	0	Type_I
70	7	0.0657613	0.132822	3	0	Type_I
71	5	0.0371852	0.132978	3	0	Type_I
72	8	0.0282603	0.131437	3	0.144195	Type_I
73	8	0.0784293	0.132171	3	0	Type_I
75	6	0.0472096	0.130813	3	0	Type_I
77	5	0.000924074	0.126422	3	0	Type_I
79	5	0.0133113	0.129212	3	0.386539	Type_I
81	5	0.00579008	0.123086	3	0.250539	Type_I
82	6	0	0.120223	3	0.298309	Type_I
85	9	0.0270438	0.127335	3	0	Type_I
86	5	0.0127499	0.123918	3	0.148458	Type_II
88	8	0.0604157	0.129501	3	0.34891	Type_I
89	5	0.0112877	0.12836	3	0	Type_I
93	6	0.0195693	0.132524	3	0	Type_I
101	3	0.00460867	0.12103	3	0.523605	Type_II
102	4	0.00629306	0.122723	3	0.480317	Type_II
107	8	0.0536548	0.129013	3	0.132492	Type_I
110	6	0.0557135	0.129863	3	0	Type_I
111	4	0.000526371	0.124145	3	0	Type_II
112	6	0.0155338	0.12579	3	0.268858	Type_I
113	6	0.00921734	0.127549	3	0	Type_I
115	6	0.01985	0.124512	3	0.301978	Type_I
116	4	0.00567311	0.123642	3	0.500008	Type_II
117	5	0.002047	0.124414	3	0.184965	Type_I
122	1	0	0.1147	1	1.05494	Type_I
132	6	0.00561463	0.127562	3	0.323113	Type_II
133	3	0.0012399	0.126618	3	0	Type_I
135	6	0.0205636	0.12563	3	0	Type_I
139	5	0.0151595	0.125041	3	0.0863271	Type_I
153	6	0.0384719	0.129107	3	0.227269	Type_I
160	5	0.0105391	0.123791	3	0.317384	Type_I
163	3	0.00154402	0.116854	3	0.77265	Type_I
169	7	0.00302956	0.120858	3	0.196312	Type_I
173	6	0.0357114	0.126261	3	0.093518	Type_I
176	7	0.0324596	0.126815	3	0.393854	Type_I
178	8	0.0228562	0.127202	3	0.410772	Type_I
181	6	0.00814121	0.125226	3	0	Type_I
182	1	0	0.120928	1	0.764098	Type_I
183	1	0	0.120086	1	0.740571	Type_I
189	5	0.0112994	0.126506	3	0	Type_I
190	3	0.000233943	0.124162	3	0.625196	Type_I
198	5	0.0288802	0.125467	3	0.361123	Type_I
200	5	0.0216397	0.127102	3	0	Type_I
201	3	0	0.12787	3	0.127701	Type_I
202	8	0.055421	0.130826	3	0	Type_I
205	5	0.0105274	0.130541	3	0	Type_I
206	6	0.028389	0.130676	3	0	Type_I
209	2	0.00842194	0.122357	2	0.438561	Type_I
210	3	0.0141652	0.121648	2	0.328866	Type_I
212	9	0.0717152	0.126579	3	0.0762386	Type_I
216	5	0.00400042	0.120447	3	0.0997707	Type_I
221	3	0.00265525	0.120015	3	0.360995	Type_I
226	8	0.0515142	0.126235	3	0	Type_I
228	5	0.0130189	0.121067	3	0.411597	Type_I
234	5	0.0110421	0.120354	3	0.286736	Type_I
236	3	0.0016493	0.117821	3	0.104815	Type_I
239	7	0.0314419	0.124591	3	0.0734511	Type_I
244	4	0	0.12087	3	0.744509	Type_I
247	5	0.022283	0.124466	3	0.29832	Type_I
248	4	0.00177796	0.120891	3	0.495552	Type_I
251	2	0.00476074	0.114822	1	0.788664	Type_I
256	4	0.0156859	0.124753	3	0.0988326	Type_I
257	5	0.0209847	0.126717	3	0	Type_I
261	7	0.0365769	0.124675	3	0	Type_I
267	5	0.115638	0.129563	3	0.103662	Type_II
270	4	0.0101999	0.127353	3	0	Type_I
271	4	0.0158496	0.126958	3	0.159351	Type_II
272	6	0.0159549	0.125808	3	0.039865	Type_I
289	4	0.00913546	0.125606	3	0.846273	Type_II
299	2	0.00332199	0.121191	2	0.748038	Type_I
302	5	0.0182475	0.118771	3	0.554439	Type_I
307	2	0	0.12266	2	0	Type_I
319	6	0.00453849	0.126002	3	0.398993	Type_I
325	4	0.00301786	0.12975	3	0.490136	Type_I
326	3	0.000561463	0.124644	3	0.669761	Type_I
336	5	8.188e-05	0.123774	3	0.266523	Type_I
339	6	0.0122118	0.122916	3	0.792456	Type_I
340	4	0.00676095	0.124103	3	0.375176	Type_I
351	5	0.014832	0.12853	3	0	Type_I
356	7	0.00997766	0.130696	3	0.0287498	Type_I
358	6	0.0256869	0.131486	3	0	Type_I
364	5	0.059363	0.125252	3	0.180445	Type_I
367	3	0.00340387	0.122046	2	0.0411992	Type_I
371	2	0.00476074	0.110241	1	0.826823	Type_II
374	4	0.0127265	0.117065	2	0.815684	Type_I
378	2	2.33943e-05	0.00242721	1	0.991681	Type_II
380	3	0.00638664	0.118452	2	0.78748	Type_II
393	7	0.0189962	0.125893	3	0.471413	Type_I
394	7	0.0546607	0.127282	3	0.46819	Type_I
395	5	0.0325882	0.127944	3	0	Type_I
396	4	0.0153116	0.128949	3	0	Type_I
408	7	0.055269	0.131483	3	0	Type_I
409	7	0.0307284	0.131836	3	0	Type_I
412	6	0.00349744	0.125932	3	0.107821	Type_I
416	3	0.0103754	0.121203	3	0.343667	Type_I
417	5	0.0108315	0.118266	3	0.261965	Type_I
33	2	0.002433	0.120886	2	0.959579	Type_II
154	3	0.00210548	0.122954	3	0.812725	Type_I
353	6	0.0312548	0.129071	3	0.297948	Type_I
21	4	0.0158028	0.120933	2	0.568212	Type_I
83	4	0.0120364	0.123158	3	0.709552	Type_I
105	3	5.84857e-05	0.121524	3	0.517135	Type_II
327	7	0.0944895	0.130532	3	0	Type_I
354	4	0.00305295	0.127687	3	0	Type_I
389	4	0.012165	0.12047	3	0	Type_I
413	4	0.0101765	0.126148	3	0.0917327	Type_I
214	3	0.00161421	0.124783	3	0.721264	Type_I
366	3	0.00237452	0.123354	3	0	Type_I
388	3	0	0.11771	3	0.694145	Type_I
24	1	0	0.110537	1	0.861673	Type_II
411	3	0.0024564	0.130224	3	0	Type_I
103	4	0.00811781	0.124308	3	0.0788833	Type_II
124	2	0.00904189	0.116929	2	1.15675	Type_I
379	1	0	0.0024272	1	1.09479	Type_II
381	1	0	0.11522	1	0.992075	Type_II

## Sheet: Type I vs Type II (no PE)
node	dg	bt	cl	kcore	relSESA	type
32	2	0.00146214	0.120164	2	0.939882	Type_II
42	6	0.03453	0.131896	3	0	Type_I
204	6	0.00520523	0.129134	3	0	Type_I
241	4	0.00684283	0.118949	3	0.295974	Type_I
255	4	0.0263186	0.12373	3	0.296428	Type_I
7	2	0	0.117568	2	0.751804	Type_II
8	3	0.00884304	0.120867	2	0.445924	Type_I
16	4	0.00505316	0.120545	2	0.393521	Type_I
34	1	0	0.123118	1	0.606283	Type_II
38	8	0.0895182	0.131055	3	0	Type_I
41	7	0.0762887	0.131191	3	0.130191	Type_I
43	6	0.00297107	0.127361	3	0.336036	Type_I
44	8	0.0495725	0.13108	3	0.464402	Type_I
45	9	0.214397	0.133507	3	0.108261	Type_I
49	7	0.00512335	0.128749	3	0.124131	Type_II
50	6	0.00341556	0.12966	3	0	Type_I
53	7	0.0104806	0.128355	3	0.197658	Type_I
66	6	0.000666737	0.131365	3	0	Type_I
67	9	0.10228	0.133762	3	0	Type_I
69	8	0.0146214	0.130986	3	0	Type_I
70	7	0.0657613	0.132822	3	0	Type_I
71	5	0.0371852	0.132978	3	0	Type_I
72	8	0.0282603	0.131437	3	0.144195	Type_I
73	8	0.0784293	0.132171	3	0	Type_I
79	5	0.0133113	0.129212	3	0.386539	Type_I
81	5	0.00579008	0.123086	3	0.250539	Type_I
82	6	0	0.120223	3	0.298309	Type_I
85	9	0.0270438	0.127335	3	0	Type_I
86	5	0.0127499	0.123918	3	0.148458	Type_II
88	8	0.0604157	0.129501	3	0.34891	Type_I
89	5	0.0112877	0.12836	3	0	Type_I
93	6	0.0195693	0.132524	3	0	Type_I
101	3	0.00460867	0.12103	3	0.523605	Type_II
102	4	0.00629306	0.122723	3	0.480317	Type_II
107	8	0.0536548	0.129013	3	0.132492	Type_I
110	6	0.0557135	0.129863	3	0	Type_I
111	4	0.000526371	0.124145	3	0	Type_II
112	6	0.0155338	0.12579	3	0.268858	Type_I
113	6	0.00921734	0.127549	3	0	Type_I
115	6	0.01985	0.124512	3	0.301978	Type_I
116	4	0.00567311	0.123642	3	0.500008	Type_II
117	5	0.002047	0.124414	3	0.184965	Type_I
122	1	0	0.1147	1	1.05494	Type_I
132	6	0.00561463	0.127562	3	0.323113	Type_II
133	3	0.0012399	0.126618	3	0	Type_I
135	6	0.0205636	0.12563	3	0	Type_I
139	5	0.0151595	0.125041	3	0.0863271	Type_I
153	6	0.0384719	0.129107	3	0.227269	Type_I
160	5	0.0105391	0.123791	3	0.317384	Type_I
163	3	0.00154402	0.116854	3	0.77265	Type_I
169	7	0.00302956	0.120858	3	0.196312	Type_I
176	7	0.0324596	0.126815	3	0.393854	Type_I
178	8	0.0228562	0.127202	3	0.410772	Type_I
181	6	0.00814121	0.125226	3	0	Type_I
183	1	0	0.120086	1	0.740571	Type_I
190	3	0.000233943	0.124162	3	0.625196	Type_I
198	5	0.0288802	0.125467	3	0.361123	Type_I
200	5	0.0216397	0.127102	3	0	Type_I
201	3	0	0.12787	3	0.127701	Type_I
202	8	0.055421	0.130826	3	0	Type_I
206	6	0.028389	0.130676	3	0	Type_I
209	2	0.00842194	0.122357	2	0.438561	Type_I
210	3	0.0141652	0.121648	2	0.328866	Type_I
212	9	0.0717152	0.126579	3	0.0762386	Type_I
216	5	0.00400042	0.120447	3	0.0997707	Type_I
226	8	0.0515142	0.126235	3	0	Type_I
234	5	0.0110421	0.120354	3	0.286736	Type_I
236	3	0.0016493	0.117821	3	0.104815	Type_I
239	7	0.0314419	0.124591	3	0.0734511	Type_I
244	4	0	0.12087	3	0.744509	Type_I
247	5	0.022283	0.124466	3	0.29832	Type_I
248	4	0.00177796	0.120891	3	0.495552	Type_I
251	2	0.00476074	0.114822	1	0.788664	Type_I
256	4	0.0156859	0.124753	3	0.0988326	Type_I
257	5	0.0209847	0.126717	3	0	Type_I
261	7	0.0365769	0.124675	3	0	Type_I
267	5	0.115638	0.129563	3	0.103662	Type_II
270	4	0.0101999	0.127353	3	0	Type_I
271	4	0.0158496	0.126958	3	0.159351	Type_II
272	6	0.0159549	0.125808	3	0.039865	Type_I
289	4	0.00913546	0.125606	3	0.846273	Type_II
299	2	0.00332199	0.121191	2	0.748038	Type_I
302	5	0.0182475	0.118771	3	0.554439	Type_I
307	2	0	0.12266	2	0	Type_I
319	6	0.00453849	0.126002	3	0.398993	Type_I
325	4	0.00301786	0.12975	3	0.490136	Type_I
326	3	0.000561463	0.124644	3	0.669761	Type_I
336	5	8.188e-05	0.123774	3	0.266523	Type_I
339	6	0.0122118	0.122916	3	0.792456	Type_I
340	4	0.00676095	0.124103	3	0.375176	Type_I
351	5	0.014832	0.12853	3	0	Type_I
356	7	0.00997766	0.130696	3	0.0287498	Type_I
358	6	0.0256869	0.131486	3	0	Type_I
364	5	0.059363	0.125252	3	0.180445	Type_I
367	3	0.00340387	0.122046	2	0.0411992	Type_I
371	2	0.00476074	0.110241	1	0.826823	Type_II
374	4	0.0127265	0.117065	2	0.815684	Type_I
378	2	2.33943e-05	0.00242721	1	0.991681	Type_II
380	3	0.00638664	0.118452	2	0.78748	Type_II
408	7	0.055269	0.131483	3	0	Type_I
409	7	0.0307284	0.131836	3	0	Type_I
417	5	0.0108315	0.118266	3	0.261965	Type_I
33	2	0.002433	0.120886	2	0.959579	Type_II
353	6	0.0312548	0.129071	3	0.297948	Type_I
21	4	0.0158028	0.120933	2	0.568212	Type_I
83	4	0.0120364	0.123158	3	0.709552	Type_I
105	3	5.84857e-05	0.121524	3	0.517135	Type_II
327	7	0.0944895	0.130532	3	0	Type_I
354	4	0.00305295	0.127687	3	0	Type_I
214	3	0.00161421	0.124783	3	0.721264	Type_I
366	3	0.00237452	0.123354	3	0	Type_I
388	3	0	0.11771	3	0.694145	Type_I
24	1	0	0.110537	1	0.861673	Type_II
411	3	0.0024564	0.130224	3	0	Type_I
103	4	0.00811781	0.124308	3	0.0788833	Type_II
124	2	0.00904189	0.116929	2	1.15675	Type_I
379	1	0	0.0024272	1	1.09479	Type_II
381	1	0	0.11522	1	0.992075	Type_II
